# Supplementary material for: Network pharmacology and bioinformatics to identify molecular mechanisms and therapeutic targets of Ruyi Jinhuang Powder in the treatment of monkeypox
Source: Medicine (Baltimore). 2023 Apr 28;102(17):e33576. doi: 10.1097/MD.0000000000033576 (PMC10145999; doi:10.1097/MD.0000000000033576)
Supplement: Supplementary file 1 [file medi-102-e33576-s001.txt]

Drug	MolId	MolName	Symbol
Baizhi (radix angelicae dahuricae)	MOL000358	beta-sitosterol	ADRA1A
Baizhi (radix angelicae dahuricae)	MOL000358	beta-sitosterol	ADRA1B
Baizhi (radix angelicae dahuricae)	MOL000358	beta-sitosterol	BAX
Baizhi (radix angelicae dahuricae)	MOL000358	beta-sitosterol	BCL2
Baizhi (radix angelicae dahuricae)	MOL000358	beta-sitosterol	ADRB2
Baizhi (radix angelicae dahuricae)	MOL000358	beta-sitosterol	CASP3
Baizhi (radix angelicae dahuricae)	MOL000358	beta-sitosterol	CASP8
Baizhi (radix angelicae dahuricae)	MOL000358	beta-sitosterol	CASP9
Baizhi (radix angelicae dahuricae)	MOL000358	beta-sitosterol	DRD1
Baizhi (radix angelicae dahuricae)	MOL000358	beta-sitosterol	GABRA1
Baizhi (radix angelicae dahuricae)	MOL000358	beta-sitosterol	HSP90AB1
Baizhi (radix angelicae dahuricae)	MOL000358	beta-sitosterol	MAP2
Baizhi (radix angelicae dahuricae)	MOL000358	beta-sitosterol	OPRM1
Baizhi (radix angelicae dahuricae)	MOL000358	beta-sitosterol	CHRM1
Baizhi (radix angelicae dahuricae)	MOL000358	beta-sitosterol	CHRM2
Baizhi (radix angelicae dahuricae)	MOL000358	beta-sitosterol	CHRM3
Baizhi (radix angelicae dahuricae)	MOL000358	beta-sitosterol	CHRM4
Baizhi (radix angelicae dahuricae)	MOL000358	beta-sitosterol	CHRNA2
Baizhi (radix angelicae dahuricae)	MOL000358	beta-sitosterol	NCOA2
Baizhi (radix angelicae dahuricae)	MOL000358	beta-sitosterol	KCNH2
Baizhi (radix angelicae dahuricae)	MOL000358	beta-sitosterol	PGR
Baizhi (radix angelicae dahuricae)	MOL000358	beta-sitosterol	PTGS1
Baizhi (radix angelicae dahuricae)	MOL000358	beta-sitosterol	PTGS2
Baizhi (radix angelicae dahuricae)	MOL000358	beta-sitosterol	PRKCA
Baizhi (radix angelicae dahuricae)	MOL000358	beta-sitosterol	PON1
Baizhi (radix angelicae dahuricae)	MOL000358	beta-sitosterol	SLC6A4
Baizhi (radix angelicae dahuricae)	MOL000358	beta-sitosterol	SCN5A
Baizhi (radix angelicae dahuricae)	MOL000358	beta-sitosterol	JUN
Baizhi (radix angelicae dahuricae)	MOL000449	Stigmasterol	ADH1C
Baizhi (radix angelicae dahuricae)	MOL000449	Stigmasterol	AKR1B1
Baizhi (radix angelicae dahuricae)	MOL000449	Stigmasterol	ADRA1A
Baizhi (radix angelicae dahuricae)	MOL000449	Stigmasterol	ADRA1B
Baizhi (radix angelicae dahuricae)	MOL000449	Stigmasterol	ADRA2A
Baizhi (radix angelicae dahuricae)	MOL000449	Stigmasterol	MAOA
Baizhi (radix angelicae dahuricae)	MOL000449	Stigmasterol	MAOB
Baizhi (radix angelicae dahuricae)	MOL000449	Stigmasterol	ADRB1
Baizhi (radix angelicae dahuricae)	MOL000449	Stigmasterol	ADRB2
Baizhi (radix angelicae dahuricae)	MOL000449	Stigmasterol	CTRB1
Baizhi (radix angelicae dahuricae)	MOL000449	Stigmasterol	GABRA1
Baizhi (radix angelicae dahuricae)	MOL000449	Stigmasterol	IGHG1
Baizhi (radix angelicae dahuricae)	MOL000449	Stigmasterol	LTA4H
Baizhi (radix angelicae dahuricae)	MOL000449	Stigmasterol	NR3C2
Baizhi (radix angelicae dahuricae)	MOL000449	Stigmasterol	CHRM1
Baizhi (radix angelicae dahuricae)	MOL000449	Stigmasterol	CHRM2
Baizhi (radix angelicae dahuricae)	MOL000449	Stigmasterol	CHRM3
Baizhi (radix angelicae dahuricae)	MOL000449	Stigmasterol	NCOA1
Baizhi (radix angelicae dahuricae)	MOL000449	Stigmasterol	NCOA2
Baizhi (radix angelicae dahuricae)	MOL000449	Stigmasterol	PGR
Baizhi (radix angelicae dahuricae)	MOL000449	Stigmasterol	PTGS1
Baizhi (radix angelicae dahuricae)	MOL000449	Stigmasterol	PTGS2
Baizhi (radix angelicae dahuricae)	MOL000449	Stigmasterol	RXRA
Baizhi (radix angelicae dahuricae)	MOL000449	Stigmasterol	SLC6A3
Baizhi (radix angelicae dahuricae)	MOL000449	Stigmasterol	SLC6A2
Baizhi (radix angelicae dahuricae)	MOL000449	Stigmasterol	SCN5A
Baizhi (radix angelicae dahuricae)	MOL000449	Stigmasterol	PLAU
Baizhi (radix angelicae dahuricae)	MOL000953	CLR	NR3C2
Baizhi (radix angelicae dahuricae)	MOL000953	CLR	NCOA2
Baizhi (radix angelicae dahuricae)	MOL000953	CLR	PGR
Baizhi (radix angelicae dahuricae)	MOL001494	Mandenol	NCOA2
Baizhi (radix angelicae dahuricae)	MOL001494	Mandenol	PTGS1
Baizhi (radix angelicae dahuricae)	MOL001494	Mandenol	PTGS2
Baizhi (radix angelicae dahuricae)	MOL001749	ZINC03860434	ADRB2
Baizhi (radix angelicae dahuricae)	MOL001749	ZINC03860434	CHRM1
Baizhi (radix angelicae dahuricae)	MOL001749	ZINC03860434	CHRM3
Baizhi (radix angelicae dahuricae)	MOL001749	ZINC03860434	SCN5A
Baizhi (radix angelicae dahuricae)	MOL001939	Alloisoimperatorin	AR
Baizhi (radix angelicae dahuricae)	MOL001939	Alloisoimperatorin	HSP90AB1
Baizhi (radix angelicae dahuricae)	MOL001939	Alloisoimperatorin	PTGS1
Baizhi (radix angelicae dahuricae)	MOL001939	Alloisoimperatorin	PTGS2
Baizhi (radix angelicae dahuricae)	MOL001939	Alloisoimperatorin	RXRA
Baizhi (radix angelicae dahuricae)	MOL001941	Ammidin	MAOB
Baizhi (radix angelicae dahuricae)	MOL001941	Ammidin	DPP4
Baizhi (radix angelicae dahuricae)	MOL001941	Ammidin	GABRA1
Baizhi (radix angelicae dahuricae)	MOL001941	Ammidin	CHRM1
Baizhi (radix angelicae dahuricae)	MOL001941	Ammidin	PTGS2
Baizhi (radix angelicae dahuricae)	MOL001942	isoimperatorin	PTGS2
Baizhi (radix angelicae dahuricae)	MOL001956	Cnidilin	ADRB2
Baizhi (radix angelicae dahuricae)	MOL001956	Cnidilin	DPP4
Baizhi (radix angelicae dahuricae)	MOL001956	Cnidilin	GABRA1
Baizhi (radix angelicae dahuricae)	MOL001956	Cnidilin	HSP90AB1
Baizhi (radix angelicae dahuricae)	MOL001956	Cnidilin	CHRM1
Baizhi (radix angelicae dahuricae)	MOL001956	Cnidilin	PTGS2
Baizhi (radix angelicae dahuricae)	MOL001956	Cnidilin	RXRA
Baizhi (radix angelicae dahuricae)	MOL001956	Cnidilin	SCN5A
Baizhi (radix angelicae dahuricae)	MOL002644	Phellopterin	ADRA1B
Baizhi (radix angelicae dahuricae)	MOL002644	Phellopterin	ADRB2
Baizhi (radix angelicae dahuricae)	MOL002644	Phellopterin	DPP4
Baizhi (radix angelicae dahuricae)	MOL002644	Phellopterin	GABRA1
Baizhi (radix angelicae dahuricae)	MOL002644	Phellopterin	HSP90AB1
Baizhi (radix angelicae dahuricae)	MOL002644	Phellopterin	CHRM1
Baizhi (radix angelicae dahuricae)	MOL002644	Phellopterin	PTGS2
Baizhi (radix angelicae dahuricae)	MOL002644	Phellopterin	RXRA
Baizhi (radix angelicae dahuricae)	MOL002644	Phellopterin	SCN5A
Baizhi (radix angelicae dahuricae)	MOL002883	Ethyl oleate (NF)	NCOA2
Baizhi (radix angelicae dahuricae)	MOL003588	Prangenidin	AR
Baizhi (radix angelicae dahuricae)	MOL003588	Prangenidin	CDK2
Baizhi (radix angelicae dahuricae)	MOL003588	Prangenidin	CCNA2
Baizhi (radix angelicae dahuricae)	MOL003588	Prangenidin	DPP4
Baizhi (radix angelicae dahuricae)	MOL003588	Prangenidin	ESR1
Baizhi (radix angelicae dahuricae)	MOL003588	Prangenidin	GABRA1
Baizhi (radix angelicae dahuricae)	MOL003588	Prangenidin	HSP90AB1
Baizhi (radix angelicae dahuricae)	MOL003588	Prangenidin	PTGS1
Baizhi (radix angelicae dahuricae)	MOL003588	Prangenidin	PTGS2
Baizhi (radix angelicae dahuricae)	MOL003588	Prangenidin	RXRA
Baizhi (radix angelicae dahuricae)	MOL003588	Prangenidin	CHEK1
Baizhi (radix angelicae dahuricae)	MOL003791	Linolein, 2-mono-	PTGS2
Baizhi (radix angelicae dahuricae)	MOL005789	neobyakangelico l	DPP4
Baizhi (radix angelicae dahuricae)	MOL005789	neobyakangelico l	HSP90AB1
Baizhi (radix angelicae dahuricae)	MOL005789	neobyakangelico l	PTGS1
Baizhi (radix angelicae dahuricae)	MOL005789	neobyakangelico l	PTGS2
Baizhi (radix angelicae dahuricae)	MOL005792	{5-[2'(R)-Hydroxy-3'-methyl-3'-butenyl-oxy]furocoumarin}	GABRA1
Baizhi (radix angelicae dahuricae)	MOL005792	{5-[2'(R)-Hydroxy-3'-methyl-3'-butenyl-oxy]furocoumarin}	HSP90AB1
Baizhi (radix angelicae dahuricae)	MOL005792	{5-[2'(R)-Hydroxy-3'-methyl-3'-butenyl-oxy]furocoumarin}	PTGS2
Baizhi (radix angelicae dahuricae)	MOL005800	Byakangelicol	DPP4
Baizhi (radix angelicae dahuricae)	MOL005800	Byakangelicol	PTGS2
Baizhi (radix angelicae dahuricae)	MOL005806	4-[(2S)-2,3-dihydroxy-3-methylbutoxy]furo[3,2-g]chromen-7-one	HSP90AB1
Baizhi (radix angelicae dahuricae)	MOL005806	4-[(2S)-2,3-dihydroxy-3-methylbutoxy]furo[3,2-g]chromen-7-one	PTGS2
Baizhi (radix angelicae dahuricae)	MOL005807	sen-byakangelicol	PTGS2
Baizhi (radix angelicae dahuricae)	MOL007514	methyl icosa-11,14-dienoate	NCOA2
Baizhi (radix angelicae dahuricae)	MOL013430	Prangenin	DPP4
Baizhi (radix angelicae dahuricae)	MOL013430	Prangenin	PTGS2
Cangzhu (rhizoma atractylodis)	MOL000085	beta-daucosterol_qt	PGR
Cangzhu (rhizoma atractylodis)	MOL000173	wogonin	AHSA1
Cangzhu (rhizoma atractylodis)	MOL000173	wogonin	AR
Cangzhu (rhizoma atractylodis)	MOL000173	wogonin	BAX
Cangzhu (rhizoma atractylodis)	MOL000173	wogonin	BCL2
Cangzhu (rhizoma atractylodis)	MOL000173	wogonin	ADRB2
Cangzhu (rhizoma atractylodis)	MOL000173	wogonin	CCL2
Cangzhu (rhizoma atractylodis)	MOL000173	wogonin	CAMKMT
Cangzhu (rhizoma atractylodis)	MOL000173	wogonin	CASP3
Cangzhu (rhizoma atractylodis)	MOL000173	wogonin	CASP9
Cangzhu (rhizoma atractylodis)	MOL000173	wogonin	CDK2
Cangzhu (rhizoma atractylodis)	MOL000173	wogonin	TP53
Cangzhu (rhizoma atractylodis)	MOL000173	wogonin	CDKN1A
Cangzhu (rhizoma atractylodis)	MOL000173	wogonin	DPP4
Cangzhu (rhizoma atractylodis)	MOL000173	wogonin	ESR1
Cangzhu (rhizoma atractylodis)	MOL000173	wogonin	EIF6
Cangzhu (rhizoma atractylodis)	MOL000173	wogonin	FN1
Cangzhu (rhizoma atractylodis)	MOL000173	wogonin	CCND1
Cangzhu (rhizoma atractylodis)	MOL000173	wogonin	GABRA1
Cangzhu (rhizoma atractylodis)	MOL000173	wogonin	GSK3B
Cangzhu (rhizoma atractylodis)	MOL000173	wogonin	HSP90AB1
Cangzhu (rhizoma atractylodis)	MOL000173	wogonin	MCL1
Cangzhu (rhizoma atractylodis)	MOL000173	wogonin	IL6R
Cangzhu (rhizoma atractylodis)	MOL000173	wogonin	CXCL8
Cangzhu (rhizoma atractylodis)	MOL000173	wogonin	MMP1
Cangzhu (rhizoma atractylodis)	MOL000173	wogonin	MAPK14
Cangzhu (rhizoma atractylodis)	MOL000173	wogonin	PPARG
Cangzhu (rhizoma atractylodis)	MOL000173	wogonin	PTGER3
Cangzhu (rhizoma atractylodis)	MOL000173	wogonin	PTGS1
Cangzhu (rhizoma atractylodis)	MOL000173	wogonin	PTGS2
Cangzhu (rhizoma atractylodis)	MOL000173	wogonin	PRKCD
Cangzhu (rhizoma atractylodis)	MOL000173	wogonin	AKT1
Cangzhu (rhizoma atractylodis)	MOL000173	wogonin	RXRA
Cangzhu (rhizoma atractylodis)	MOL000173	wogonin	CHEK1
Cangzhu (rhizoma atractylodis)	MOL000173	wogonin	SCN5A
Cangzhu (rhizoma atractylodis)	MOL000173	wogonin	TEP1
Cangzhu (rhizoma atractylodis)	MOL000173	wogonin	JUN
Cangzhu (rhizoma atractylodis)	MOL000173	wogonin	RELA
Cangzhu (rhizoma atractylodis)	MOL000173	wogonin	PRSS1
Cangzhu (rhizoma atractylodis)	MOL000173	wogonin	TNFAIP6
Cangzhu (rhizoma atractylodis)	MOL000173	wogonin	KDR
Cangzhu (rhizoma atractylodis)	MOL000184	NSC63551	PGR
Cangzhu (rhizoma atractylodis)	MOL000188	3ÉÇ-acetoxyatractylone	ACHE
Cangzhu (rhizoma atractylodis)	MOL000188	3ÉÇ-acetoxyatractylone	ADRA1A
Cangzhu (rhizoma atractylodis)	MOL000188	3ÉÇ-acetoxyatractylone	AR
Cangzhu (rhizoma atractylodis)	MOL000188	3ÉÇ-acetoxyatractylone	ADRB2
Cangzhu (rhizoma atractylodis)	MOL000188	3ÉÇ-acetoxyatractylone	DPP4
Cangzhu (rhizoma atractylodis)	MOL000188	3ÉÇ-acetoxyatractylone	DRD1
Cangzhu (rhizoma atractylodis)	MOL000188	3ÉÇ-acetoxyatractylone	GABRA1
Cangzhu (rhizoma atractylodis)	MOL000188	3ÉÇ-acetoxyatractylone	OPRM1
Cangzhu (rhizoma atractylodis)	MOL000188	3ÉÇ-acetoxyatractylone	CHRM1
Cangzhu (rhizoma atractylodis)	MOL000188	3ÉÇ-acetoxyatractylone	CHRM2
Cangzhu (rhizoma atractylodis)	MOL000188	3ÉÇ-acetoxyatractylone	CHRM3
Cangzhu (rhizoma atractylodis)	MOL000188	3ÉÇ-acetoxyatractylone	PTGS2
Cangzhu (rhizoma atractylodis)	MOL000188	3ÉÇ-acetoxyatractylone	RXRA
Cangzhu (rhizoma atractylodis)	MOL000188	3ÉÇ-acetoxyatractylone	SLC6A3
Cangzhu (rhizoma atractylodis)	MOL000188	3ÉÇ-acetoxyatractylone	SLC6A2
Cangzhu (rhizoma atractylodis)	MOL000188	3ÉÇ-acetoxyatractylone	SLC6A4
Cangzhu (rhizoma atractylodis)	MOL000188	3ÉÇ-acetoxyatractylone	SCN5A
Chenpi (percarpium citri reticulatae)	MOL000359	sitosterol	NR3C2
Chenpi (percarpium citri reticulatae)	MOL000359	sitosterol	NCOA2
Chenpi (percarpium citri reticulatae)	MOL000359	sitosterol	PGR
Chenpi (percarpium citri reticulatae)	MOL004328	naringenin	HMGCR
Chenpi (percarpium citri reticulatae)	MOL004328	naringenin	ADIPOR2
Chenpi (percarpium citri reticulatae)	MOL004328	naringenin	AKR1C1
Chenpi (percarpium citri reticulatae)	MOL004328	naringenin	APOB
Chenpi (percarpium citri reticulatae)	MOL004328	naringenin	BCL2
Chenpi (percarpium citri reticulatae)	MOL004328	naringenin	BAD
Chenpi (percarpium citri reticulatae)	MOL004328	naringenin	DPEP1
Chenpi (percarpium citri reticulatae)	MOL004328	naringenin	CASP3
Chenpi (percarpium citri reticulatae)	MOL004328	naringenin	CAT
Chenpi (percarpium citri reticulatae)	MOL004328	naringenin	CYP19A1
Chenpi (percarpium citri reticulatae)	MOL004328	naringenin	ESR1
Chenpi (percarpium citri reticulatae)	MOL004328	naringenin	FASN
Chenpi (percarpium citri reticulatae)	MOL004328	naringenin	GSTP1
Chenpi (percarpium citri reticulatae)	MOL004328	naringenin	HSP90AB1
Chenpi (percarpium citri reticulatae)	MOL004328	naringenin	CES1
Chenpi (percarpium citri reticulatae)	MOL004328	naringenin	LDLR
Chenpi (percarpium citri reticulatae)	MOL004328	naringenin	MTTP
Chenpi (percarpium citri reticulatae)	MOL004328	naringenin	MAPK1
Chenpi (percarpium citri reticulatae)	MOL004328	naringenin	MAPK3
Chenpi (percarpium citri reticulatae)	MOL004328	naringenin	ABCC1
Chenpi (percarpium citri reticulatae)	MOL004328	naringenin	PPARA
Chenpi (percarpium citri reticulatae)	MOL004328	naringenin	PPARG
Chenpi (percarpium citri reticulatae)	MOL004328	naringenin	PTGS1
Chenpi (percarpium citri reticulatae)	MOL004328	naringenin	PTGS2
Chenpi (percarpium citri reticulatae)	MOL004328	naringenin	AKT1
Chenpi (percarpium citri reticulatae)	MOL004328	naringenin	SOAT1
Chenpi (percarpium citri reticulatae)	MOL004328	naringenin	SOAT2
Chenpi (percarpium citri reticulatae)	MOL004328	naringenin	SREBF1
Chenpi (percarpium citri reticulatae)	MOL004328	naringenin	SOD1
Chenpi (percarpium citri reticulatae)	MOL004328	naringenin	RELA
Chenpi (percarpium citri reticulatae)	MOL004328	naringenin	UGT1A1
Chenpi (percarpium citri reticulatae)	MOL005100	5,7-dihydroxy-2-(3-hydroxy-4-methoxyphenyl)chroman-4-one	CAMKMT
Chenpi (percarpium citri reticulatae)	MOL005100	5,7-dihydroxy-2-(3-hydroxy-4-methoxyphenyl)chroman-4-one	HSP90AB1
Chenpi (percarpium citri reticulatae)	MOL005100	5,7-dihydroxy-2-(3-hydroxy-4-methoxyphenyl)chroman-4-one	NCOA1
Chenpi (percarpium citri reticulatae)	MOL005100	5,7-dihydroxy-2-(3-hydroxy-4-methoxyphenyl)chroman-4-one	NCOA2
Chenpi (percarpium citri reticulatae)	MOL005100	5,7-dihydroxy-2-(3-hydroxy-4-methoxyphenyl)chroman-4-one	PTGS1
Chenpi (percarpium citri reticulatae)	MOL005100	5,7-dihydroxy-2-(3-hydroxy-4-methoxyphenyl)chroman-4-one	PTGS2
Chenpi (percarpium citri reticulatae)	MOL005100	5,7-dihydroxy-2-(3-hydroxy-4-methoxyphenyl)chroman-4-one	SCN5A
Chenpi (percarpium citri reticulatae)	MOL005815	Citromitin	CAMKMT
Chenpi (percarpium citri reticulatae)	MOL005815	Citromitin	F7
Chenpi (percarpium citri reticulatae)	MOL005815	Citromitin	HSP90AB1
Chenpi (percarpium citri reticulatae)	MOL005815	Citromitin	NCOA2
Chenpi (percarpium citri reticulatae)	MOL005815	Citromitin	KCNH2
Chenpi (percarpium citri reticulatae)	MOL005815	Citromitin	PTGS2
Chenpi (percarpium citri reticulatae)	MOL005815	Citromitin	SCN5A
Chenpi (percarpium citri reticulatae)	MOL005828	nobiletin	AR
Chenpi (percarpium citri reticulatae)	MOL005828	nobiletin	BAX
Chenpi (percarpium citri reticulatae)	MOL005828	nobiletin	BCL2
Chenpi (percarpium citri reticulatae)	MOL005828	nobiletin	CAMKMT
Chenpi (percarpium citri reticulatae)	MOL005828	nobiletin	CASP9
Chenpi (percarpium citri reticulatae)	MOL005828	nobiletin	TP53
Chenpi (percarpium citri reticulatae)	MOL005828	nobiletin	F7
Chenpi (percarpium citri reticulatae)	MOL005828	nobiletin	CREB1
Chenpi (percarpium citri reticulatae)	MOL005828	nobiletin	PLA2G4A
Chenpi (percarpium citri reticulatae)	MOL005828	nobiletin	DPP4
Chenpi (percarpium citri reticulatae)	MOL005828	nobiletin	EPHB2
Chenpi (percarpium citri reticulatae)	MOL005828	nobiletin	ESR1
Chenpi (percarpium citri reticulatae)	MOL005828	nobiletin	ESR2
Chenpi (percarpium citri reticulatae)	MOL005828	nobiletin	GSK3B
Chenpi (percarpium citri reticulatae)	MOL005828	nobiletin	HSP90AB1
Chenpi (percarpium citri reticulatae)	MOL005828	nobiletin	MMP9
Chenpi (percarpium citri reticulatae)	MOL005828	nobiletin	TIMP1
Chenpi (percarpium citri reticulatae)	MOL005828	nobiletin	MAPK8
Chenpi (percarpium citri reticulatae)	MOL005828	nobiletin	NCOA2
Chenpi (percarpium citri reticulatae)	MOL005828	nobiletin	PPARG
Chenpi (percarpium citri reticulatae)	MOL005828	nobiletin	PPARG
Chenpi (percarpium citri reticulatae)	MOL005828	nobiletin	KCNH2
Chenpi (percarpium citri reticulatae)	MOL005828	nobiletin	PTGS1
Chenpi (percarpium citri reticulatae)	MOL005828	nobiletin	PTGS2
Chenpi (percarpium citri reticulatae)	MOL005828	nobiletin	CD163
Chenpi (percarpium citri reticulatae)	MOL005828	nobiletin	CHEK1
Chenpi (percarpium citri reticulatae)	MOL005828	nobiletin	SCN5A
Chenpi (percarpium citri reticulatae)	MOL005828	nobiletin	JUN
Chenpi (percarpium citri reticulatae)	MOL005828	nobiletin	PRSS1
Dahuang (radix et rhizoma rhei)	MOL000096	(-)-catechin	DPEP1
Dahuang (radix et rhizoma rhei)	MOL000096	(-)-catechin	CAMKMT
Dahuang (radix et rhizoma rhei)	MOL000096	(-)-catechin	ESR1
Dahuang (radix et rhizoma rhei)	MOL000096	(-)-catechin	FASN
Dahuang (radix et rhizoma rhei)	MOL000096	(-)-catechin	HSP90AB1
Dahuang (radix et rhizoma rhei)	MOL000096	(-)-catechin	KLF7
Dahuang (radix et rhizoma rhei)	MOL000096	(-)-catechin	NCOA2
Dahuang (radix et rhizoma rhei)	MOL000096	(-)-catechin	PPARG
Dahuang (radix et rhizoma rhei)	MOL000096	(-)-catechin	PTGS1
Dahuang (radix et rhizoma rhei)	MOL000096	(-)-catechin	PTGS2
Dahuang (radix et rhizoma rhei)	MOL000358	beta-sitosterol	ADRA1A
Dahuang (radix et rhizoma rhei)	MOL000358	beta-sitosterol	ADRA1B
Dahuang (radix et rhizoma rhei)	MOL000358	beta-sitosterol	BAX
Dahuang (radix et rhizoma rhei)	MOL000358	beta-sitosterol	BCL2
Dahuang (radix et rhizoma rhei)	MOL000358	beta-sitosterol	ADRB2
Dahuang (radix et rhizoma rhei)	MOL000358	beta-sitosterol	CASP3
Dahuang (radix et rhizoma rhei)	MOL000358	beta-sitosterol	CASP8
Dahuang (radix et rhizoma rhei)	MOL000358	beta-sitosterol	CASP9
Dahuang (radix et rhizoma rhei)	MOL000358	beta-sitosterol	DRD1
Dahuang (radix et rhizoma rhei)	MOL000358	beta-sitosterol	GABRA1
Dahuang (radix et rhizoma rhei)	MOL000358	beta-sitosterol	HSP90AB1
Dahuang (radix et rhizoma rhei)	MOL000358	beta-sitosterol	MAP2
Dahuang (radix et rhizoma rhei)	MOL000358	beta-sitosterol	OPRM1
Dahuang (radix et rhizoma rhei)	MOL000358	beta-sitosterol	CHRM1
Dahuang (radix et rhizoma rhei)	MOL000358	beta-sitosterol	CHRM2
Dahuang (radix et rhizoma rhei)	MOL000358	beta-sitosterol	CHRM3
Dahuang (radix et rhizoma rhei)	MOL000358	beta-sitosterol	CHRM4
Dahuang (radix et rhizoma rhei)	MOL000358	beta-sitosterol	CHRNA2
Dahuang (radix et rhizoma rhei)	MOL000358	beta-sitosterol	NCOA2
Dahuang (radix et rhizoma rhei)	MOL000358	beta-sitosterol	KCNH2
Dahuang (radix et rhizoma rhei)	MOL000358	beta-sitosterol	PGR
Dahuang (radix et rhizoma rhei)	MOL000358	beta-sitosterol	PTGS1
Dahuang (radix et rhizoma rhei)	MOL000358	beta-sitosterol	PTGS2
Dahuang (radix et rhizoma rhei)	MOL000358	beta-sitosterol	PRKCA
Dahuang (radix et rhizoma rhei)	MOL000358	beta-sitosterol	PON1
Dahuang (radix et rhizoma rhei)	MOL000358	beta-sitosterol	SLC6A4
Dahuang (radix et rhizoma rhei)	MOL000358	beta-sitosterol	SCN5A
Dahuang (radix et rhizoma rhei)	MOL000358	beta-sitosterol	JUN
Dahuang (radix et rhizoma rhei)	MOL000471	aloe-emodin	AKR1B1
Dahuang (radix et rhizoma rhei)	MOL000471	aloe-emodin	BAX
Dahuang (radix et rhizoma rhei)	MOL000471	aloe-emodin	PKIA
Dahuang (radix et rhizoma rhei)	MOL000471	aloe-emodin	CASP3
Dahuang (radix et rhizoma rhei)	MOL000471	aloe-emodin	CDK1
Dahuang (radix et rhizoma rhei)	MOL000471	aloe-emodin	TP53
Dahuang (radix et rhizoma rhei)	MOL000471	aloe-emodin	CDKN1A
Dahuang (radix et rhizoma rhei)	MOL000471	aloe-emodin	EIF6
Dahuang (radix et rhizoma rhei)	MOL000471	aloe-emodin	FASN
Dahuang (radix et rhizoma rhei)	MOL000471	aloe-emodin	CCNB1
Dahuang (radix et rhizoma rhei)	MOL000471	aloe-emodin	HSP90AB1
Dahuang (radix et rhizoma rhei)	MOL000471	aloe-emodin	IGHG1
Dahuang (radix et rhizoma rhei)	MOL000471	aloe-emodin	IL1B
Dahuang (radix et rhizoma rhei)	MOL000471	aloe-emodin	MYC
Dahuang (radix et rhizoma rhei)	MOL000471	aloe-emodin	NCOA2
Dahuang (radix et rhizoma rhei)	MOL000471	aloe-emodin	PCNA
Dahuang (radix et rhizoma rhei)	MOL000471	aloe-emodin	PTGS1
Dahuang (radix et rhizoma rhei)	MOL000471	aloe-emodin	PTGS2
Dahuang (radix et rhizoma rhei)	MOL000471	aloe-emodin	PRKCA
Dahuang (radix et rhizoma rhei)	MOL000471	aloe-emodin	PRKCD
Dahuang (radix et rhizoma rhei)	MOL000471	aloe-emodin	PRKCE
Dahuang (radix et rhizoma rhei)	MOL000471	aloe-emodin	TNFAIP6
Dahuang (radix et rhizoma rhei)	MOL002235	EUPATIN	AR
Dahuang (radix et rhizoma rhei)	MOL002235	EUPATIN	CAMKMT
Dahuang (radix et rhizoma rhei)	MOL002235	EUPATIN	F7
Dahuang (radix et rhizoma rhei)	MOL002235	EUPATIN	DPP4
Dahuang (radix et rhizoma rhei)	MOL002235	EUPATIN	ESR2
Dahuang (radix et rhizoma rhei)	MOL002235	EUPATIN	HSP90AB1
Dahuang (radix et rhizoma rhei)	MOL002235	EUPATIN	NCOA2
Dahuang (radix et rhizoma rhei)	MOL002235	EUPATIN	PPARD
Dahuang (radix et rhizoma rhei)	MOL002235	EUPATIN	PTGS2
Dahuang (radix et rhizoma rhei)	MOL002235	EUPATIN	SCN5A
Dahuang (radix et rhizoma rhei)	MOL002235	EUPATIN	PRSS1
Dahuang (radix et rhizoma rhei)	MOL002235	EUPATIN	KDR
Dahuang (radix et rhizoma rhei)	MOL002268	rhein	AKR1B1
Dahuang (radix et rhizoma rhei)	MOL002268	rhein	HSP90AB1
Dahuang (radix et rhizoma rhei)	MOL002268	rhein	NCOA2
Dahuang (radix et rhizoma rhei)	MOL002268	rhein	PTGS1
Dahuang (radix et rhizoma rhei)	MOL002268	rhein	PTGS2
Dahuang (radix et rhizoma rhei)	MOL002268	rhein	JUN
Dahuang (radix et rhizoma rhei)	MOL002281	Toralactone	ESR1
Dahuang (radix et rhizoma rhei)	MOL002281	Toralactone	ESR2
Dahuang (radix et rhizoma rhei)	MOL002281	Toralactone	HSP90AB1
Dahuang (radix et rhizoma rhei)	MOL002281	Toralactone	PTGS1
Dahuang (radix et rhizoma rhei)	MOL002281	Toralactone	PTGS2
Dahuang (radix et rhizoma rhei)	MOL002281	Toralactone	CHEK1
Dahuang (radix et rhizoma rhei)	MOL002297	Daucosterol_qt	NCOA2
Dahuang (radix et rhizoma rhei)	MOL002297	Daucosterol_qt	PGR
Gancao (radix glycyrrhizae)	MOL000098	quercetin	PSMD3
Gancao (radix glycyrrhizae)	MOL000098	quercetin	MMP2
Gancao (radix glycyrrhizae)	MOL000098	quercetin	HSPA5
Gancao (radix glycyrrhizae)	MOL000098	quercetin	ACACA
Gancao (radix glycyrrhizae)	MOL000098	quercetin	ACHE
Gancao (radix glycyrrhizae)	MOL000098	quercetin	AHSA1
Gancao (radix glycyrrhizae)	MOL000098	quercetin	AKR1B1
Gancao (radix glycyrrhizae)	MOL000098	quercetin	MAOB
Gancao (radix glycyrrhizae)	MOL000098	quercetin	AR
Gancao (radix glycyrrhizae)	MOL000098	quercetin	BAX
Gancao (radix glycyrrhizae)	MOL000098	quercetin	BCL2
Gancao (radix glycyrrhizae)	MOL000098	quercetin	ALOX5
Gancao (radix glycyrrhizae)	MOL000098	quercetin	AHR
Gancao (radix glycyrrhizae)	MOL000098	quercetin	ABCG2
Gancao (radix glycyrrhizae)	MOL000098	quercetin	BIRC5
Gancao (radix glycyrrhizae)	MOL000098	quercetin	BCL2L1
Gancao (radix glycyrrhizae)	MOL000098	quercetin	ADRB2
Gancao (radix glycyrrhizae)	MOL000098	quercetin	CCL2
Gancao (radix glycyrrhizae)	MOL000098	quercetin	CXCL10
Gancao (radix glycyrrhizae)	MOL000098	quercetin	CXCL11
Gancao (radix glycyrrhizae)	MOL000098	quercetin	CXCL2
Gancao (radix glycyrrhizae)	MOL000098	quercetin	CASP3
Gancao (radix glycyrrhizae)	MOL000098	quercetin	CASP8
Gancao (radix glycyrrhizae)	MOL000098	quercetin	CASP9
Gancao (radix glycyrrhizae)	MOL000098	quercetin	CTSD
Gancao (radix glycyrrhizae)	MOL000098	quercetin	CAV1
Gancao (radix glycyrrhizae)	MOL000098	quercetin	CD40LG
Gancao (radix glycyrrhizae)	MOL000098	quercetin	CDK1
Gancao (radix glycyrrhizae)	MOL000098	quercetin	TP53
Gancao (radix glycyrrhizae)	MOL000098	quercetin	CLDN4
Gancao (radix glycyrrhizae)	MOL000098	quercetin	F7
Gancao (radix glycyrrhizae)	MOL000098	quercetin	COL1A1
Gancao (radix glycyrrhizae)	MOL000098	quercetin	COL3A1
Gancao (radix glycyrrhizae)	MOL000098	quercetin	CDKN1A
Gancao (radix glycyrrhizae)	MOL000098	quercetin	CYP1A1
Gancao (radix glycyrrhizae)	MOL000098	quercetin	CYP1A2
Gancao (radix glycyrrhizae)	MOL000098	quercetin	CYP1B1
Gancao (radix glycyrrhizae)	MOL000098	quercetin	CYP3A4
Gancao (radix glycyrrhizae)	MOL000098	quercetin	DCAF5
Gancao (radix glycyrrhizae)	MOL000098	quercetin	DPP4
Gancao (radix glycyrrhizae)	MOL000098	quercetin	TOP1
Gancao (radix glycyrrhizae)	MOL000098	quercetin	TOP2A
Gancao (radix glycyrrhizae)	MOL000098	quercetin	DUOX2
Gancao (radix glycyrrhizae)	MOL000098	quercetin	SELE
Gancao (radix glycyrrhizae)	MOL000098	quercetin	EGFR
Gancao (radix glycyrrhizae)	MOL000098	quercetin	SULT1E1
Gancao (radix glycyrrhizae)	MOL000098	quercetin	ELK1
Gancao (radix glycyrrhizae)	MOL000098	quercetin	EIF6
Gancao (radix glycyrrhizae)	MOL000098	quercetin	CCND1
Gancao (radix glycyrrhizae)	MOL000098	quercetin	CCNB1
Gancao (radix glycyrrhizae)	MOL000098	quercetin	GABRA1
Gancao (radix glycyrrhizae)	MOL000098	quercetin	GJA1
Gancao (radix glycyrrhizae)	MOL000098	quercetin	GSTM1
Gancao (radix glycyrrhizae)	MOL000098	quercetin	GSTM2
Gancao (radix glycyrrhizae)	MOL000098	quercetin	GSTP1
Gancao (radix glycyrrhizae)	MOL000098	quercetin	HSF1
Gancao (radix glycyrrhizae)	MOL000098	quercetin	HSPB1
Gancao (radix glycyrrhizae)	MOL000098	quercetin	HSP90AB1
Gancao (radix glycyrrhizae)	MOL000098	quercetin	HMOX1
Gancao (radix glycyrrhizae)	MOL000098	quercetin	HK2
Gancao (radix glycyrrhizae)	MOL000098	quercetin	HAS2
Gancao (radix glycyrrhizae)	MOL000098	quercetin	HIF1A
Gancao (radix glycyrrhizae)	MOL000098	quercetin	CHUK
Gancao (radix glycyrrhizae)	MOL000098	quercetin	IGFBP3
Gancao (radix glycyrrhizae)	MOL000098	quercetin	IGF2
Gancao (radix glycyrrhizae)	MOL000098	quercetin	INSRR
Gancao (radix glycyrrhizae)	MOL000098	quercetin	ICAM1
Gancao (radix glycyrrhizae)	MOL000098	quercetin	IFNG
Gancao (radix glycyrrhizae)	MOL000098	quercetin	IRF1
Gancao (radix glycyrrhizae)	MOL000098	quercetin	IL1A
Gancao (radix glycyrrhizae)	MOL000098	quercetin	IL1B
Gancao (radix glycyrrhizae)	MOL000098	quercetin	IL10RA
Gancao (radix glycyrrhizae)	MOL000098	quercetin	IL2RA
Gancao (radix glycyrrhizae)	MOL000098	quercetin	IL6R
Gancao (radix glycyrrhizae)	MOL000098	quercetin	CXCL8
Gancao (radix glycyrrhizae)	MOL000098	quercetin	MMP1
Gancao (radix glycyrrhizae)	MOL000098	quercetin	MMP9
Gancao (radix glycyrrhizae)	MOL000098	quercetin	MAPK1
Gancao (radix glycyrrhizae)	MOL000098	quercetin	MYC
Gancao (radix glycyrrhizae)	MOL000098	quercetin	MPO
Gancao (radix glycyrrhizae)	MOL000098	quercetin	NQO1
Gancao (radix glycyrrhizae)	MOL000098	quercetin	POR
Gancao (radix glycyrrhizae)	MOL000098	quercetin	NCF1
Gancao (radix glycyrrhizae)	MOL000098	quercetin	NFKBIA
Gancao (radix glycyrrhizae)	MOL000098	quercetin	NFE2L2
Gancao (radix glycyrrhizae)	MOL000098	quercetin	NCOA2
Gancao (radix glycyrrhizae)	MOL000098	quercetin	NR1I2
Gancao (radix glycyrrhizae)	MOL000098	quercetin	NR1I3
Gancao (radix glycyrrhizae)	MOL000098	quercetin	ODC1
Gancao (radix glycyrrhizae)	MOL000098	quercetin	SPP1
Gancao (radix glycyrrhizae)	MOL000098	quercetin	PPARA
Gancao (radix glycyrrhizae)	MOL000098	quercetin	PPARD
Gancao (radix glycyrrhizae)	MOL000098	quercetin	PPARG
Gancao (radix glycyrrhizae)	MOL000098	quercetin	PPARG
Gancao (radix glycyrrhizae)	MOL000098	quercetin	SERPINE1
Gancao (radix glycyrrhizae)	MOL000098	quercetin	PARP1
Gancao (radix glycyrrhizae)	MOL000098	quercetin	KCNH2
Gancao (radix glycyrrhizae)	MOL000098	quercetin	EGF
Gancao (radix glycyrrhizae)	MOL000098	quercetin	PCOLCE
Gancao (radix glycyrrhizae)	MOL000098	quercetin	PTGER3
Gancao (radix glycyrrhizae)	MOL000098	quercetin	PTGS1
Gancao (radix glycyrrhizae)	MOL000098	quercetin	PTGS2
Gancao (radix glycyrrhizae)	MOL000098	quercetin	ACP3
Gancao (radix glycyrrhizae)	MOL000098	quercetin	RUNX1T1
Gancao (radix glycyrrhizae)	MOL000098	quercetin	PRKCA
Gancao (radix glycyrrhizae)	MOL000098	quercetin	PRKCB
Gancao (radix glycyrrhizae)	MOL000098	quercetin	FOS
Gancao (radix glycyrrhizae)	MOL000098	quercetin	NPEPPS
Gancao (radix glycyrrhizae)	MOL000098	quercetin	AKT1
Gancao (radix glycyrrhizae)	MOL000098	quercetin	RAF1
Gancao (radix glycyrrhizae)	MOL000098	quercetin	RASSF1
Gancao (radix glycyrrhizae)	MOL000098	quercetin	RASA1
Gancao (radix glycyrrhizae)	MOL000098	quercetin	ERBB2
Gancao (radix glycyrrhizae)	MOL000098	quercetin	ERBB3
Gancao (radix glycyrrhizae)	MOL000098	quercetin	RB1
Gancao (radix glycyrrhizae)	MOL000098	quercetin	RXRA
Gancao (radix glycyrrhizae)	MOL000098	quercetin	RUNX2
Gancao (radix glycyrrhizae)	MOL000098	quercetin	CHEK2
Gancao (radix glycyrrhizae)	MOL000098	quercetin	PON1
Gancao (radix glycyrrhizae)	MOL000098	quercetin	STAT1
Gancao (radix glycyrrhizae)	MOL000098	quercetin	SCN5A
Gancao (radix glycyrrhizae)	MOL000098	quercetin	MMP3
Gancao (radix glycyrrhizae)	MOL000098	quercetin	SOD1
Gancao (radix glycyrrhizae)	MOL000098	quercetin	THBD
Gancao (radix glycyrrhizae)	MOL000098	quercetin	PLAT
Gancao (radix glycyrrhizae)	MOL000098	quercetin	F3
Gancao (radix glycyrrhizae)	MOL000098	quercetin	JUN
Gancao (radix glycyrrhizae)	MOL000098	quercetin	E2F1
Gancao (radix glycyrrhizae)	MOL000098	quercetin	E2F2
Gancao (radix glycyrrhizae)	MOL000098	quercetin	RELA
Gancao (radix glycyrrhizae)	MOL000098	quercetin	PRSS1
Gancao (radix glycyrrhizae)	MOL000098	quercetin	TNFAIP6
Gancao (radix glycyrrhizae)	MOL000098	quercetin	DIO1
Gancao (radix glycyrrhizae)	MOL000098	quercetin	PLAU
Gancao (radix glycyrrhizae)	MOL000098	quercetin	VCAM1
Gancao (radix glycyrrhizae)	MOL000098	quercetin	VEGFA
Gancao (radix glycyrrhizae)	MOL000211	Mairin	PGR
Gancao (radix glycyrrhizae)	MOL000239	Jaranol	AR
Gancao (radix glycyrrhizae)	MOL000239	Jaranol	CAMKMT
Gancao (radix glycyrrhizae)	MOL000239	Jaranol	CDK2
Gancao (radix glycyrrhizae)	MOL000239	Jaranol	DPP4
Gancao (radix glycyrrhizae)	MOL000239	Jaranol	ESR2
Gancao (radix glycyrrhizae)	MOL000239	Jaranol	HSP90AB1
Gancao (radix glycyrrhizae)	MOL000239	Jaranol	NCOA2
Gancao (radix glycyrrhizae)	MOL000239	Jaranol	PTGS1
Gancao (radix glycyrrhizae)	MOL000239	Jaranol	PTGS2
Gancao (radix glycyrrhizae)	MOL000239	Jaranol	CHEK1
Gancao (radix glycyrrhizae)	MOL000239	Jaranol	SCN5A
Gancao (radix glycyrrhizae)	MOL000239	Jaranol	PRSS1
Gancao (radix glycyrrhizae)	MOL000354	isorhamnetin	ACHE
Gancao (radix glycyrrhizae)	MOL000354	isorhamnetin	AKR1B1
Gancao (radix glycyrrhizae)	MOL000354	isorhamnetin	MAOB
Gancao (radix glycyrrhizae)	MOL000354	isorhamnetin	AR
Gancao (radix glycyrrhizae)	MOL000354	isorhamnetin	CAMKMT
Gancao (radix glycyrrhizae)	MOL000354	isorhamnetin	CDK2
Gancao (radix glycyrrhizae)	MOL000354	isorhamnetin	F7
Gancao (radix glycyrrhizae)	MOL000354	isorhamnetin	CCNA2
Gancao (radix glycyrrhizae)	MOL000354	isorhamnetin	DPP4
Gancao (radix glycyrrhizae)	MOL000354	isorhamnetin	ESR1
Gancao (radix glycyrrhizae)	MOL000354	isorhamnetin	ESR2
Gancao (radix glycyrrhizae)	MOL000354	isorhamnetin	GABRA1
Gancao (radix glycyrrhizae)	MOL000354	isorhamnetin	GRIA2
Gancao (radix glycyrrhizae)	MOL000354	isorhamnetin	GSK3B
Gancao (radix glycyrrhizae)	MOL000354	isorhamnetin	HSP90AB1
Gancao (radix glycyrrhizae)	MOL000354	isorhamnetin	MAPK14
Gancao (radix glycyrrhizae)	MOL000354	isorhamnetin	NCF1
Gancao (radix glycyrrhizae)	MOL000354	isorhamnetin	NCOA1
Gancao (radix glycyrrhizae)	MOL000354	isorhamnetin	NCOA2
Gancao (radix glycyrrhizae)	MOL000354	isorhamnetin	OLR1
Gancao (radix glycyrrhizae)	MOL000354	isorhamnetin	PPARD
Gancao (radix glycyrrhizae)	MOL000354	isorhamnetin	PPARG
Gancao (radix glycyrrhizae)	MOL000354	isorhamnetin	PTGS1
Gancao (radix glycyrrhizae)	MOL000354	isorhamnetin	PTGS2
Gancao (radix glycyrrhizae)	MOL000354	isorhamnetin	CHEK1
Gancao (radix glycyrrhizae)	MOL000354	isorhamnetin	RELA
Gancao (radix glycyrrhizae)	MOL000354	isorhamnetin	PRSS1
Gancao (radix glycyrrhizae)	MOL000359	sitosterol	NR3C2
Gancao (radix glycyrrhizae)	MOL000359	sitosterol	NCOA2
Gancao (radix glycyrrhizae)	MOL000359	sitosterol	PGR
Gancao (radix glycyrrhizae)	MOL000392	formononetin	HSD3B1
Gancao (radix glycyrrhizae)	MOL000392	formononetin	HSD3B2
Gancao (radix glycyrrhizae)	MOL000392	formononetin	ACHE
Gancao (radix glycyrrhizae)	MOL000392	formononetin	ADRA1A
Gancao (radix glycyrrhizae)	MOL000392	formononetin	MAOB
Gancao (radix glycyrrhizae)	MOL000392	formononetin	AR
Gancao (radix glycyrrhizae)	MOL000392	formononetin	ADRB2
Gancao (radix glycyrrhizae)	MOL000392	formononetin	DPEP1
Gancao (radix glycyrrhizae)	MOL000392	formononetin	CAMKMT
Gancao (radix glycyrrhizae)	MOL000392	formononetin	PKIA
Gancao (radix glycyrrhizae)	MOL000392	formononetin	CDK2
Gancao (radix glycyrrhizae)	MOL000392	formononetin	CCNA2
Gancao (radix glycyrrhizae)	MOL000392	formononetin	DPP4
Gancao (radix glycyrrhizae)	MOL000392	formononetin	ESR1
Gancao (radix glycyrrhizae)	MOL000392	formononetin	ESR2
Gancao (radix glycyrrhizae)	MOL000392	formononetin	GSK3B
Gancao (radix glycyrrhizae)	MOL000392	formononetin	HSP90AB1
Gancao (radix glycyrrhizae)	MOL000392	formononetin	IL4
Gancao (radix glycyrrhizae)	MOL000392	formononetin	MAPK14
Gancao (radix glycyrrhizae)	MOL000392	formononetin	CHRM1
Gancao (radix glycyrrhizae)	MOL000392	formononetin	PPARG
Gancao (radix glycyrrhizae)	MOL000392	formononetin	PPARG
Gancao (radix glycyrrhizae)	MOL000392	formononetin	PTGS1
Gancao (radix glycyrrhizae)	MOL000392	formononetin	PTGS2
Gancao (radix glycyrrhizae)	MOL000392	formononetin	RXRA
Gancao (radix glycyrrhizae)	MOL000392	formononetin	CHEK1
Gancao (radix glycyrrhizae)	MOL000392	formononetin	SLC6A3
Gancao (radix glycyrrhizae)	MOL000392	formononetin	SLC6A4
Gancao (radix glycyrrhizae)	MOL000392	formononetin	JUN
Gancao (radix glycyrrhizae)	MOL000392	formononetin	PRSS1
Gancao (radix glycyrrhizae)	MOL000417	Calycosin	AR
Gancao (radix glycyrrhizae)	MOL000417	Calycosin	ADRB2
Gancao (radix glycyrrhizae)	MOL000417	Calycosin	CAMKMT
Gancao (radix glycyrrhizae)	MOL000417	Calycosin	CDK2
Gancao (radix glycyrrhizae)	MOL000417	Calycosin	CCNA2
Gancao (radix glycyrrhizae)	MOL000417	Calycosin	DPP4
Gancao (radix glycyrrhizae)	MOL000417	Calycosin	ESR1
Gancao (radix glycyrrhizae)	MOL000417	Calycosin	ESR2
Gancao (radix glycyrrhizae)	MOL000417	Calycosin	GSK3B
Gancao (radix glycyrrhizae)	MOL000417	Calycosin	HSP90AB1
Gancao (radix glycyrrhizae)	MOL000417	Calycosin	MAPK14
Gancao (radix glycyrrhizae)	MOL000417	Calycosin	NCOA2
Gancao (radix glycyrrhizae)	MOL000417	Calycosin	PPARG
Gancao (radix glycyrrhizae)	MOL000417	Calycosin	PTGS1
Gancao (radix glycyrrhizae)	MOL000417	Calycosin	PTGS2
Gancao (radix glycyrrhizae)	MOL000417	Calycosin	RXRA
Gancao (radix glycyrrhizae)	MOL000417	Calycosin	CHEK1
Gancao (radix glycyrrhizae)	MOL000417	Calycosin	PRSS1
Gancao (radix glycyrrhizae)	MOL000422	kaempferol	PSMD3
Gancao (radix glycyrrhizae)	MOL000422	kaempferol	ACHE
Gancao (radix glycyrrhizae)	MOL000422	kaempferol	AHSA1
Gancao (radix glycyrrhizae)	MOL000422	kaempferol	AKR1C3
Gancao (radix glycyrrhizae)	MOL000422	kaempferol	ADRA1B
Gancao (radix glycyrrhizae)	MOL000422	kaempferol	AR
Gancao (radix glycyrrhizae)	MOL000422	kaempferol	SLPI
Gancao (radix glycyrrhizae)	MOL000422	kaempferol	BAX
Gancao (radix glycyrrhizae)	MOL000422	kaempferol	BCL2
Gancao (radix glycyrrhizae)	MOL000422	kaempferol	ALOX5
Gancao (radix glycyrrhizae)	MOL000422	kaempferol	AHR
Gancao (radix glycyrrhizae)	MOL000422	kaempferol	CAMKMT
Gancao (radix glycyrrhizae)	MOL000422	kaempferol	CASP3
Gancao (radix glycyrrhizae)	MOL000422	kaempferol	CDK1
Gancao (radix glycyrrhizae)	MOL000422	kaempferol	F7
Gancao (radix glycyrrhizae)	MOL000422	kaempferol	CYP1A1
Gancao (radix glycyrrhizae)	MOL000422	kaempferol	CYP1A2
Gancao (radix glycyrrhizae)	MOL000422	kaempferol	CYP1B1
Gancao (radix glycyrrhizae)	MOL000422	kaempferol	CYP3A4
Gancao (radix glycyrrhizae)	MOL000422	kaempferol	DPP4
Gancao (radix glycyrrhizae)	MOL000422	kaempferol	SELE
Gancao (radix glycyrrhizae)	MOL000422	kaempferol	GABRA1
Gancao (radix glycyrrhizae)	MOL000422	kaempferol	GSTM1
Gancao (radix glycyrrhizae)	MOL000422	kaempferol	GSTM2
Gancao (radix glycyrrhizae)	MOL000422	kaempferol	GSTP1
Gancao (radix glycyrrhizae)	MOL000422	kaempferol	HSP90AB1
Gancao (radix glycyrrhizae)	MOL000422	kaempferol	HMOX1
Gancao (radix glycyrrhizae)	MOL000422	kaempferol	HAS2
Gancao (radix glycyrrhizae)	MOL000422	kaempferol	IKBKB
Gancao (radix glycyrrhizae)	MOL000422	kaempferol	INSRR
Gancao (radix glycyrrhizae)	MOL000422	kaempferol	ICAM1
Gancao (radix glycyrrhizae)	MOL000422	kaempferol	MMP1
Gancao (radix glycyrrhizae)	MOL000422	kaempferol	MAPK8
Gancao (radix glycyrrhizae)	MOL000422	kaempferol	CHRM1
Gancao (radix glycyrrhizae)	MOL000422	kaempferol	CHRM2
Gancao (radix glycyrrhizae)	MOL000422	kaempferol	NCOA2
Gancao (radix glycyrrhizae)	MOL000422	kaempferol	NR1I2
Gancao (radix glycyrrhizae)	MOL000422	kaempferol	NR1I3
Gancao (radix glycyrrhizae)	MOL000422	kaempferol	PPARG
Gancao (radix glycyrrhizae)	MOL000422	kaempferol	PPARG
Gancao (radix glycyrrhizae)	MOL000422	kaempferol	PGR
Gancao (radix glycyrrhizae)	MOL000422	kaempferol	PTGS1
Gancao (radix glycyrrhizae)	MOL000422	kaempferol	PTGS2
Gancao (radix glycyrrhizae)	MOL000422	kaempferol	AKT1
Gancao (radix glycyrrhizae)	MOL000422	kaempferol	PPP3CA
Gancao (radix glycyrrhizae)	MOL000422	kaempferol	STAT1
Gancao (radix glycyrrhizae)	MOL000422	kaempferol	SLC6A2
Gancao (radix glycyrrhizae)	MOL000422	kaempferol	JUN
Gancao (radix glycyrrhizae)	MOL000422	kaempferol	RELA
Gancao (radix glycyrrhizae)	MOL000422	kaempferol	PRSS1
Gancao (radix glycyrrhizae)	MOL000422	kaempferol	TNFAIP6
Gancao (radix glycyrrhizae)	MOL000422	kaempferol	DIO1
Gancao (radix glycyrrhizae)	MOL000422	kaempferol	VCAM1
Gancao (radix glycyrrhizae)	MOL000497	licochalcone a	ADRA1B
Gancao (radix glycyrrhizae)	MOL000497	licochalcone a	AR
Gancao (radix glycyrrhizae)	MOL000497	licochalcone a	BCL2
Gancao (radix glycyrrhizae)	MOL000497	licochalcone a	ADRB2
Gancao (radix glycyrrhizae)	MOL000497	licochalcone a	CAMKMT
Gancao (radix glycyrrhizae)	MOL000497	licochalcone a	CA2
Gancao (radix glycyrrhizae)	MOL000497	licochalcone a	CDK2
Gancao (radix glycyrrhizae)	MOL000497	licochalcone a	CDK4
Gancao (radix glycyrrhizae)	MOL000497	licochalcone a	CCNA2
Gancao (radix glycyrrhizae)	MOL000497	licochalcone a	ESR1
Gancao (radix glycyrrhizae)	MOL000497	licochalcone a	ESR2
Gancao (radix glycyrrhizae)	MOL000497	licochalcone a	EIF6
Gancao (radix glycyrrhizae)	MOL000497	licochalcone a	FOSL2
Gancao (radix glycyrrhizae)	MOL000497	licochalcone a	CCND1
Gancao (radix glycyrrhizae)	MOL000497	licochalcone a	GSK3B
Gancao (radix glycyrrhizae)	MOL000497	licochalcone a	HSP90AB1
Gancao (radix glycyrrhizae)	MOL000497	licochalcone a	MAPK1
Gancao (radix glycyrrhizae)	MOL000497	licochalcone a	MAPK14
Gancao (radix glycyrrhizae)	MOL000497	licochalcone a	CHRM1
Gancao (radix glycyrrhizae)	MOL000497	licochalcone a	NCOA2
Gancao (radix glycyrrhizae)	MOL000497	licochalcone a	PPARG
Gancao (radix glycyrrhizae)	MOL000497	licochalcone a	PTGS1
Gancao (radix glycyrrhizae)	MOL000497	licochalcone a	PTGS2
Gancao (radix glycyrrhizae)	MOL000497	licochalcone a	RB1
Gancao (radix glycyrrhizae)	MOL000497	licochalcone a	CHEK1
Gancao (radix glycyrrhizae)	MOL000497	licochalcone a	STAT3
Gancao (radix glycyrrhizae)	MOL000497	licochalcone a	SLC6A3
Gancao (radix glycyrrhizae)	MOL000497	licochalcone a	SCN5A
Gancao (radix glycyrrhizae)	MOL000497	licochalcone a	RELA
Gancao (radix glycyrrhizae)	MOL000500	Vestitol	ADRA1A
Gancao (radix glycyrrhizae)	MOL000500	Vestitol	ADRA1B
Gancao (radix glycyrrhizae)	MOL000500	Vestitol	AR
Gancao (radix glycyrrhizae)	MOL000500	Vestitol	ADRB2
Gancao (radix glycyrrhizae)	MOL000500	Vestitol	CAMKMT
Gancao (radix glycyrrhizae)	MOL000500	Vestitol	PKIA
Gancao (radix glycyrrhizae)	MOL000500	Vestitol	CDK2
Gancao (radix glycyrrhizae)	MOL000500	Vestitol	CCNA2
Gancao (radix glycyrrhizae)	MOL000500	Vestitol	DPP4
Gancao (radix glycyrrhizae)	MOL000500	Vestitol	ESR1
Gancao (radix glycyrrhizae)	MOL000500	Vestitol	ESR2
Gancao (radix glycyrrhizae)	MOL000500	Vestitol	GSK3B
Gancao (radix glycyrrhizae)	MOL000500	Vestitol	HSP90AB1
Gancao (radix glycyrrhizae)	MOL000500	Vestitol	MAPK14
Gancao (radix glycyrrhizae)	MOL000500	Vestitol	CHRM1
Gancao (radix glycyrrhizae)	MOL000500	Vestitol	CHRM4
Gancao (radix glycyrrhizae)	MOL000500	Vestitol	PPARG
Gancao (radix glycyrrhizae)	MOL000500	Vestitol	PTGS1
Gancao (radix glycyrrhizae)	MOL000500	Vestitol	PTGS2
Gancao (radix glycyrrhizae)	MOL000500	Vestitol	RXRA
Gancao (radix glycyrrhizae)	MOL000500	Vestitol	CHEK1
Gancao (radix glycyrrhizae)	MOL000500	Vestitol	SLC6A3
Gancao (radix glycyrrhizae)	MOL000500	Vestitol	SLC6A4
Gancao (radix glycyrrhizae)	MOL000500	Vestitol	SCN5A
Gancao (radix glycyrrhizae)	MOL000500	Vestitol	PRSS1
Gancao (radix glycyrrhizae)	MOL001484	Inermine	HTR3A
Gancao (radix glycyrrhizae)	MOL001484	Inermine	ADRA1B
Gancao (radix glycyrrhizae)	MOL001484	Inermine	ADRA1D
Gancao (radix glycyrrhizae)	MOL001484	Inermine	ADRB2
Gancao (radix glycyrrhizae)	MOL001484	Inermine	CAMKMT
Gancao (radix glycyrrhizae)	MOL001484	Inermine	HSP90AB1
Gancao (radix glycyrrhizae)	MOL001484	Inermine	IGHG1
Gancao (radix glycyrrhizae)	MOL001484	Inermine	OPRM1
Gancao (radix glycyrrhizae)	MOL001484	Inermine	CHRM1
Gancao (radix glycyrrhizae)	MOL001484	Inermine	CHRM3
Gancao (radix glycyrrhizae)	MOL001484	Inermine	PTGS1
Gancao (radix glycyrrhizae)	MOL001484	Inermine	PTGS2
Gancao (radix glycyrrhizae)	MOL001484	Inermine	RXRA
Gancao (radix glycyrrhizae)	MOL001484	Inermine	SCN5A
Gancao (radix glycyrrhizae)	MOL001484	Inermine	PRSS1
Gancao (radix glycyrrhizae)	MOL001792	DFV	MAOB
Gancao (radix glycyrrhizae)	MOL001792	DFV	ADRB2
Gancao (radix glycyrrhizae)	MOL001792	DFV	DPEP1
Gancao (radix glycyrrhizae)	MOL001792	DFV	PKIA
Gancao (radix glycyrrhizae)	MOL001792	DFV	ESR1
Gancao (radix glycyrrhizae)	MOL001792	DFV	HSP90AB1
Gancao (radix glycyrrhizae)	MOL001792	DFV	PTGS1
Gancao (radix glycyrrhizae)	MOL001792	DFV	PTGS2
Gancao (radix glycyrrhizae)	MOL001792	DFV	RXRA
Gancao (radix glycyrrhizae)	MOL001792	DFV	SLC6A4
Gancao (radix glycyrrhizae)	MOL002311	Glycyrol	CCNA2
Gancao (radix glycyrrhizae)	MOL002311	Glycyrol	ESR1
Gancao (radix glycyrrhizae)	MOL002311	Glycyrol	GSK3B
Gancao (radix glycyrrhizae)	MOL002311	Glycyrol	MAPK14
Gancao (radix glycyrrhizae)	MOL002311	Glycyrol	PPARG
Gancao (radix glycyrrhizae)	MOL002311	Glycyrol	PTGS2
Gancao (radix glycyrrhizae)	MOL002311	Glycyrol	CHEK1
Gancao (radix glycyrrhizae)	MOL002311	Glycyrol	KDR
Gancao (radix glycyrrhizae)	MOL002565	Medicarpin	ADRA1A
Gancao (radix glycyrrhizae)	MOL002565	Medicarpin	ADRA1B
Gancao (radix glycyrrhizae)	MOL002565	Medicarpin	ADRA1D
Gancao (radix glycyrrhizae)	MOL002565	Medicarpin	ADRB2
Gancao (radix glycyrrhizae)	MOL002565	Medicarpin	CAMKMT
Gancao (radix glycyrrhizae)	MOL002565	Medicarpin	CDK2
Gancao (radix glycyrrhizae)	MOL002565	Medicarpin	CCNA2
Gancao (radix glycyrrhizae)	MOL002565	Medicarpin	OPRD1
Gancao (radix glycyrrhizae)	MOL002565	Medicarpin	DPP4
Gancao (radix glycyrrhizae)	MOL002565	Medicarpin	DRD1
Gancao (radix glycyrrhizae)	MOL002565	Medicarpin	ESR1
Gancao (radix glycyrrhizae)	MOL002565	Medicarpin	ESR2
Gancao (radix glycyrrhizae)	MOL002565	Medicarpin	HSP90AB1
Gancao (radix glycyrrhizae)	MOL002565	Medicarpin	MAPK10
Gancao (radix glycyrrhizae)	MOL002565	Medicarpin	OPRM1
Gancao (radix glycyrrhizae)	MOL002565	Medicarpin	CHRM1
Gancao (radix glycyrrhizae)	MOL002565	Medicarpin	CHRM2
Gancao (radix glycyrrhizae)	MOL002565	Medicarpin	CHRM3
Gancao (radix glycyrrhizae)	MOL002565	Medicarpin	CHRM4
Gancao (radix glycyrrhizae)	MOL002565	Medicarpin	CHRM5
Gancao (radix glycyrrhizae)	MOL002565	Medicarpin	PTGS1
Gancao (radix glycyrrhizae)	MOL002565	Medicarpin	PTGS2
Gancao (radix glycyrrhizae)	MOL002565	Medicarpin	RXRA
Gancao (radix glycyrrhizae)	MOL002565	Medicarpin	SLC6A3
Gancao (radix glycyrrhizae)	MOL002565	Medicarpin	SLC6A4
Gancao (radix glycyrrhizae)	MOL002565	Medicarpin	SCN5A
Gancao (radix glycyrrhizae)	MOL002565	Medicarpin	PRSS1
Gancao (radix glycyrrhizae)	MOL003656	Lupiwighteone	AR
Gancao (radix glycyrrhizae)	MOL003656	Lupiwighteone	CAMKMT
Gancao (radix glycyrrhizae)	MOL003656	Lupiwighteone	CDK2
Gancao (radix glycyrrhizae)	MOL003656	Lupiwighteone	CCNA2
Gancao (radix glycyrrhizae)	MOL003656	Lupiwighteone	DPP4
Gancao (radix glycyrrhizae)	MOL003656	Lupiwighteone	ESR1
Gancao (radix glycyrrhizae)	MOL003656	Lupiwighteone	ESR2
Gancao (radix glycyrrhizae)	MOL003656	Lupiwighteone	GSK3B
Gancao (radix glycyrrhizae)	MOL003656	Lupiwighteone	HSP90AB1
Gancao (radix glycyrrhizae)	MOL003656	Lupiwighteone	MAPK14
Gancao (radix glycyrrhizae)	MOL003656	Lupiwighteone	NCOA2
Gancao (radix glycyrrhizae)	MOL003656	Lupiwighteone	PPARG
Gancao (radix glycyrrhizae)	MOL003656	Lupiwighteone	PTGS2
Gancao (radix glycyrrhizae)	MOL003656	Lupiwighteone	CHEK1
Gancao (radix glycyrrhizae)	MOL003656	Lupiwighteone	SCN5A
Gancao (radix glycyrrhizae)	MOL003656	Lupiwighteone	PRSS1
Gancao (radix glycyrrhizae)	MOL003896	7-Methoxy-2-methyl isoflavone	ACHE
Gancao (radix glycyrrhizae)	MOL003896	7-Methoxy-2-methyl isoflavone	ADRA1B
Gancao (radix glycyrrhizae)	MOL003896	7-Methoxy-2-methyl isoflavone	ADRA1D
Gancao (radix glycyrrhizae)	MOL003896	7-Methoxy-2-methyl isoflavone	MAOB
Gancao (radix glycyrrhizae)	MOL003896	7-Methoxy-2-methyl isoflavone	AR
Gancao (radix glycyrrhizae)	MOL003896	7-Methoxy-2-methyl isoflavone	ADRB1
Gancao (radix glycyrrhizae)	MOL003896	7-Methoxy-2-methyl isoflavone	ADRB2
Gancao (radix glycyrrhizae)	MOL003896	7-Methoxy-2-methyl isoflavone	CAMKMT
Gancao (radix glycyrrhizae)	MOL003896	7-Methoxy-2-methyl isoflavone	PKIA
Gancao (radix glycyrrhizae)	MOL003896	7-Methoxy-2-methyl isoflavone	CDK2
Gancao (radix glycyrrhizae)	MOL003896	7-Methoxy-2-methyl isoflavone	CCNA2
Gancao (radix glycyrrhizae)	MOL003896	7-Methoxy-2-methyl isoflavone	DPP4
Gancao (radix glycyrrhizae)	MOL003896	7-Methoxy-2-methyl isoflavone	DRD1
Gancao (radix glycyrrhizae)	MOL003896	7-Methoxy-2-methyl isoflavone	ESR1
Gancao (radix glycyrrhizae)	MOL003896	7-Methoxy-2-methyl isoflavone	ESR2
Gancao (radix glycyrrhizae)	MOL003896	7-Methoxy-2-methyl isoflavone	GABRA1
Gancao (radix glycyrrhizae)	MOL003896	7-Methoxy-2-methyl isoflavone	GSK3B
Gancao (radix glycyrrhizae)	MOL003896	7-Methoxy-2-methyl isoflavone	HSP90AB1
Gancao (radix glycyrrhizae)	MOL003896	7-Methoxy-2-methyl isoflavone	IGHG1
Gancao (radix glycyrrhizae)	MOL003896	7-Methoxy-2-methyl isoflavone	LTA4H
Gancao (radix glycyrrhizae)	MOL003896	7-Methoxy-2-methyl isoflavone	MAPK14
Gancao (radix glycyrrhizae)	MOL003896	7-Methoxy-2-methyl isoflavone	OPRM1
Gancao (radix glycyrrhizae)	MOL003896	7-Methoxy-2-methyl isoflavone	CHRM1
Gancao (radix glycyrrhizae)	MOL003896	7-Methoxy-2-methyl isoflavone	CHRM3
Gancao (radix glycyrrhizae)	MOL003896	7-Methoxy-2-methyl isoflavone	CHRM5
Gancao (radix glycyrrhizae)	MOL003896	7-Methoxy-2-methyl isoflavone	NCOA1
Gancao (radix glycyrrhizae)	MOL003896	7-Methoxy-2-methyl isoflavone	NCOA2
Gancao (radix glycyrrhizae)	MOL003896	7-Methoxy-2-methyl isoflavone	PPARG
Gancao (radix glycyrrhizae)	MOL003896	7-Methoxy-2-methyl isoflavone	PTGS1
Gancao (radix glycyrrhizae)	MOL003896	7-Methoxy-2-methyl isoflavone	PTGS2
Gancao (radix glycyrrhizae)	MOL003896	7-Methoxy-2-methyl isoflavone	RXRA
Gancao (radix glycyrrhizae)	MOL003896	7-Methoxy-2-methyl isoflavone	CHEK1
Gancao (radix glycyrrhizae)	MOL003896	7-Methoxy-2-methyl isoflavone	SLC6A3
Gancao (radix glycyrrhizae)	MOL003896	7-Methoxy-2-methyl isoflavone	SLC6A4
Gancao (radix glycyrrhizae)	MOL003896	7-Methoxy-2-methyl isoflavone	SCN5A
Gancao (radix glycyrrhizae)	MOL003896	7-Methoxy-2-methyl isoflavone	PRSS1
Gancao (radix glycyrrhizae)	MOL004328	naringenin	HMGCR
Gancao (radix glycyrrhizae)	MOL004328	naringenin	ADIPOR2
Gancao (radix glycyrrhizae)	MOL004328	naringenin	AKR1C1
Gancao (radix glycyrrhizae)	MOL004328	naringenin	APOB
Gancao (radix glycyrrhizae)	MOL004328	naringenin	BCL2
Gancao (radix glycyrrhizae)	MOL004328	naringenin	BAD
Gancao (radix glycyrrhizae)	MOL004328	naringenin	DPEP1
Gancao (radix glycyrrhizae)	MOL004328	naringenin	CASP3
Gancao (radix glycyrrhizae)	MOL004328	naringenin	CAT
Gancao (radix glycyrrhizae)	MOL004328	naringenin	CYP19A1
Gancao (radix glycyrrhizae)	MOL004328	naringenin	ESR1
Gancao (radix glycyrrhizae)	MOL004328	naringenin	FASN
Gancao (radix glycyrrhizae)	MOL004328	naringenin	GSTP1
Gancao (radix glycyrrhizae)	MOL004328	naringenin	HSP90AB1
Gancao (radix glycyrrhizae)	MOL004328	naringenin	CES1
Gancao (radix glycyrrhizae)	MOL004328	naringenin	LDLR
Gancao (radix glycyrrhizae)	MOL004328	naringenin	MTTP
Gancao (radix glycyrrhizae)	MOL004328	naringenin	MAPK1
Gancao (radix glycyrrhizae)	MOL004328	naringenin	MAPK3
Gancao (radix glycyrrhizae)	MOL004328	naringenin	ABCC1
Gancao (radix glycyrrhizae)	MOL004328	naringenin	PPARA
Gancao (radix glycyrrhizae)	MOL004328	naringenin	PPARG
Gancao (radix glycyrrhizae)	MOL004328	naringenin	PTGS1
Gancao (radix glycyrrhizae)	MOL004328	naringenin	PTGS2
Gancao (radix glycyrrhizae)	MOL004328	naringenin	AKT1
Gancao (radix glycyrrhizae)	MOL004328	naringenin	SOAT1
Gancao (radix glycyrrhizae)	MOL004328	naringenin	SOAT2
Gancao (radix glycyrrhizae)	MOL004328	naringenin	SREBF1
Gancao (radix glycyrrhizae)	MOL004328	naringenin	SOD1
Gancao (radix glycyrrhizae)	MOL004328	naringenin	RELA
Gancao (radix glycyrrhizae)	MOL004328	naringenin	UGT1A1
Gancao (radix glycyrrhizae)	MOL004805	(2S)-2-[4-hydroxy-3-(3-methylbut-2-enyl)phenyl]-8,8-dimethyl-2,3-dihydropyrano[2,3-f]chromen-4-one	AR
Gancao (radix glycyrrhizae)	MOL004805	(2S)-2-[4-hydroxy-3-(3-methylbut-2-enyl)phenyl]-8,8-dimethyl-2,3-dihydropyrano[2,3-f]chromen-4-one	CAMKMT
Gancao (radix glycyrrhizae)	MOL004805	(2S)-2-[4-hydroxy-3-(3-methylbut-2-enyl)phenyl]-8,8-dimethyl-2,3-dihydropyrano[2,3-f]chromen-4-one	ESR1
Gancao (radix glycyrrhizae)	MOL004805	(2S)-2-[4-hydroxy-3-(3-methylbut-2-enyl)phenyl]-8,8-dimethyl-2,3-dihydropyrano[2,3-f]chromen-4-one	ESR2
Gancao (radix glycyrrhizae)	MOL004805	(2S)-2-[4-hydroxy-3-(3-methylbut-2-enyl)phenyl]-8,8-dimethyl-2,3-dihydropyrano[2,3-f]chromen-4-one	GSK3B
Gancao (radix glycyrrhizae)	MOL004805	(2S)-2-[4-hydroxy-3-(3-methylbut-2-enyl)phenyl]-8,8-dimethyl-2,3-dihydropyrano[2,3-f]chromen-4-one	MAPK14
Gancao (radix glycyrrhizae)	MOL004805	(2S)-2-[4-hydroxy-3-(3-methylbut-2-enyl)phenyl]-8,8-dimethyl-2,3-dihydropyrano[2,3-f]chromen-4-one	PPARG
Gancao (radix glycyrrhizae)	MOL004805	(2S)-2-[4-hydroxy-3-(3-methylbut-2-enyl)phenyl]-8,8-dimethyl-2,3-dihydropyrano[2,3-f]chromen-4-one	KCNH2
Gancao (radix glycyrrhizae)	MOL004805	(2S)-2-[4-hydroxy-3-(3-methylbut-2-enyl)phenyl]-8,8-dimethyl-2,3-dihydropyrano[2,3-f]chromen-4-one	PTGS2
Gancao (radix glycyrrhizae)	MOL004806	euchrenone	BACE2
Gancao (radix glycyrrhizae)	MOL004806	euchrenone	CAMKMT
Gancao (radix glycyrrhizae)	MOL004806	euchrenone	ESR1
Gancao (radix glycyrrhizae)	MOL004806	euchrenone	ESR2
Gancao (radix glycyrrhizae)	MOL004806	euchrenone	KCNH2
Gancao (radix glycyrrhizae)	MOL004806	euchrenone	PTGS2
Gancao (radix glycyrrhizae)	MOL004806	euchrenone	SCN5A
Gancao (radix glycyrrhizae)	MOL004808	glyasperin B	ACHE
Gancao (radix glycyrrhizae)	MOL004808	glyasperin B	AR
Gancao (radix glycyrrhizae)	MOL004808	glyasperin B	CAMKMT
Gancao (radix glycyrrhizae)	MOL004808	glyasperin B	CDK2
Gancao (radix glycyrrhizae)	MOL004808	glyasperin B	F7
Gancao (radix glycyrrhizae)	MOL004808	glyasperin B	CCNA2
Gancao (radix glycyrrhizae)	MOL004808	glyasperin B	DPP4
Gancao (radix glycyrrhizae)	MOL004808	glyasperin B	ESR1
Gancao (radix glycyrrhizae)	MOL004808	glyasperin B	ESR2
Gancao (radix glycyrrhizae)	MOL004808	glyasperin B	GSK3B
Gancao (radix glycyrrhizae)	MOL004808	glyasperin B	HSP90AB1
Gancao (radix glycyrrhizae)	MOL004808	glyasperin B	NCOA2
Gancao (radix glycyrrhizae)	MOL004808	glyasperin B	PPARG
Gancao (radix glycyrrhizae)	MOL004808	glyasperin B	PTGS2
Gancao (radix glycyrrhizae)	MOL004808	glyasperin B	PRSS1
Gancao (radix glycyrrhizae)	MOL004808	glyasperin B	KDR
Gancao (radix glycyrrhizae)	MOL004810	glyasperin F	AR
Gancao (radix glycyrrhizae)	MOL004810	glyasperin F	CAMKMT
Gancao (radix glycyrrhizae)	MOL004810	glyasperin F	CDK2
Gancao (radix glycyrrhizae)	MOL004810	glyasperin F	CCNA2
Gancao (radix glycyrrhizae)	MOL004810	glyasperin F	ESR1
Gancao (radix glycyrrhizae)	MOL004810	glyasperin F	ESR2
Gancao (radix glycyrrhizae)	MOL004810	glyasperin F	GSK3B
Gancao (radix glycyrrhizae)	MOL004810	glyasperin F	HSP90AB1
Gancao (radix glycyrrhizae)	MOL004810	glyasperin F	MAPK14
Gancao (radix glycyrrhizae)	MOL004810	glyasperin F	PPARG
Gancao (radix glycyrrhizae)	MOL004810	glyasperin F	PTGS1
Gancao (radix glycyrrhizae)	MOL004810	glyasperin F	PTGS2
Gancao (radix glycyrrhizae)	MOL004810	glyasperin F	SCN5A
Gancao (radix glycyrrhizae)	MOL004810	glyasperin F	PRSS1
Gancao (radix glycyrrhizae)	MOL004811	Glyasperin C	ACHE
Gancao (radix glycyrrhizae)	MOL004811	Glyasperin C	AR
Gancao (radix glycyrrhizae)	MOL004811	Glyasperin C	CAMKMT
Gancao (radix glycyrrhizae)	MOL004811	Glyasperin C	CDK2
Gancao (radix glycyrrhizae)	MOL004811	Glyasperin C	CCNA2
Gancao (radix glycyrrhizae)	MOL004811	Glyasperin C	DPP4
Gancao (radix glycyrrhizae)	MOL004811	Glyasperin C	ESR1
Gancao (radix glycyrrhizae)	MOL004811	Glyasperin C	ESR2
Gancao (radix glycyrrhizae)	MOL004811	Glyasperin C	GSK3B
Gancao (radix glycyrrhizae)	MOL004811	Glyasperin C	HSP90AB1
Gancao (radix glycyrrhizae)	MOL004811	Glyasperin C	MAPK14
Gancao (radix glycyrrhizae)	MOL004811	Glyasperin C	NCOA2
Gancao (radix glycyrrhizae)	MOL004811	Glyasperin C	PPARG
Gancao (radix glycyrrhizae)	MOL004811	Glyasperin C	KCNH2
Gancao (radix glycyrrhizae)	MOL004811	Glyasperin C	PTGS2
Gancao (radix glycyrrhizae)	MOL004811	Glyasperin C	RXRA
Gancao (radix glycyrrhizae)	MOL004811	Glyasperin C	CHEK1
Gancao (radix glycyrrhizae)	MOL004811	Glyasperin C	SCN5A
Gancao (radix glycyrrhizae)	MOL004811	Glyasperin C	PRSS1
Gancao (radix glycyrrhizae)	MOL004814	Isotrifoliol	AR
Gancao (radix glycyrrhizae)	MOL004814	Isotrifoliol	CDK2
Gancao (radix glycyrrhizae)	MOL004814	Isotrifoliol	CCNA2
Gancao (radix glycyrrhizae)	MOL004814	Isotrifoliol	ESR1
Gancao (radix glycyrrhizae)	MOL004814	Isotrifoliol	ESR2
Gancao (radix glycyrrhizae)	MOL004814	Isotrifoliol	GSK3B
Gancao (radix glycyrrhizae)	MOL004814	Isotrifoliol	HSP90AB1
Gancao (radix glycyrrhizae)	MOL004814	Isotrifoliol	MAPK14
Gancao (radix glycyrrhizae)	MOL004814	Isotrifoliol	PTGS2
Gancao (radix glycyrrhizae)	MOL004814	Isotrifoliol	CHEK1
Gancao (radix glycyrrhizae)	MOL004815	(E)-1-(2,4-dihydroxyphenyl)-3-(2,2-dimethylchromen-6-yl)prop-2-en-1-one	ADRA1B
Gancao (radix glycyrrhizae)	MOL004815	(E)-1-(2,4-dihydroxyphenyl)-3-(2,2-dimethylchromen-6-yl)prop-2-en-1-one	AR
Gancao (radix glycyrrhizae)	MOL004815	(E)-1-(2,4-dihydroxyphenyl)-3-(2,2-dimethylchromen-6-yl)prop-2-en-1-one	CAMKMT
Gancao (radix glycyrrhizae)	MOL004815	(E)-1-(2,4-dihydroxyphenyl)-3-(2,2-dimethylchromen-6-yl)prop-2-en-1-one	CA2
Gancao (radix glycyrrhizae)	MOL004815	(E)-1-(2,4-dihydroxyphenyl)-3-(2,2-dimethylchromen-6-yl)prop-2-en-1-one	CDK2
Gancao (radix glycyrrhizae)	MOL004815	(E)-1-(2,4-dihydroxyphenyl)-3-(2,2-dimethylchromen-6-yl)prop-2-en-1-one	CCNA2
Gancao (radix glycyrrhizae)	MOL004815	(E)-1-(2,4-dihydroxyphenyl)-3-(2,2-dimethylchromen-6-yl)prop-2-en-1-one	ESR1
Gancao (radix glycyrrhizae)	MOL004815	(E)-1-(2,4-dihydroxyphenyl)-3-(2,2-dimethylchromen-6-yl)prop-2-en-1-one	ESR2
Gancao (radix glycyrrhizae)	MOL004815	(E)-1-(2,4-dihydroxyphenyl)-3-(2,2-dimethylchromen-6-yl)prop-2-en-1-one	GSK3B
Gancao (radix glycyrrhizae)	MOL004815	(E)-1-(2,4-dihydroxyphenyl)-3-(2,2-dimethylchromen-6-yl)prop-2-en-1-one	MAPK14
Gancao (radix glycyrrhizae)	MOL004815	(E)-1-(2,4-dihydroxyphenyl)-3-(2,2-dimethylchromen-6-yl)prop-2-en-1-one	NCOA2
Gancao (radix glycyrrhizae)	MOL004815	(E)-1-(2,4-dihydroxyphenyl)-3-(2,2-dimethylchromen-6-yl)prop-2-en-1-one	PPARG
Gancao (radix glycyrrhizae)	MOL004815	(E)-1-(2,4-dihydroxyphenyl)-3-(2,2-dimethylchromen-6-yl)prop-2-en-1-one	PTGS1
Gancao (radix glycyrrhizae)	MOL004815	(E)-1-(2,4-dihydroxyphenyl)-3-(2,2-dimethylchromen-6-yl)prop-2-en-1-one	PTGS2
Gancao (radix glycyrrhizae)	MOL004815	(E)-1-(2,4-dihydroxyphenyl)-3-(2,2-dimethylchromen-6-yl)prop-2-en-1-one	RXRA
Gancao (radix glycyrrhizae)	MOL004815	(E)-1-(2,4-dihydroxyphenyl)-3-(2,2-dimethylchromen-6-yl)prop-2-en-1-one	CHEK1
Gancao (radix glycyrrhizae)	MOL004815	(E)-1-(2,4-dihydroxyphenyl)-3-(2,2-dimethylchromen-6-yl)prop-2-en-1-one	SCN5A
Gancao (radix glycyrrhizae)	MOL004820	kanzonols W	AR
Gancao (radix glycyrrhizae)	MOL004820	kanzonols W	CAMKMT
Gancao (radix glycyrrhizae)	MOL004820	kanzonols W	CDK2
Gancao (radix glycyrrhizae)	MOL004820	kanzonols W	CCNA2
Gancao (radix glycyrrhizae)	MOL004820	kanzonols W	ESR1
Gancao (radix glycyrrhizae)	MOL004820	kanzonols W	ESR2
Gancao (radix glycyrrhizae)	MOL004820	kanzonols W	GSK3B
Gancao (radix glycyrrhizae)	MOL004820	kanzonols W	MAPK14
Gancao (radix glycyrrhizae)	MOL004820	kanzonols W	NCOA1
Gancao (radix glycyrrhizae)	MOL004820	kanzonols W	NCOA2
Gancao (radix glycyrrhizae)	MOL004820	kanzonols W	PPARG
Gancao (radix glycyrrhizae)	MOL004820	kanzonols W	PTGS1
Gancao (radix glycyrrhizae)	MOL004820	kanzonols W	PTGS2
Gancao (radix glycyrrhizae)	MOL004820	kanzonols W	RXRA
Gancao (radix glycyrrhizae)	MOL004820	kanzonols W	CHEK1
Gancao (radix glycyrrhizae)	MOL004820	kanzonols W	SCN5A
Gancao (radix glycyrrhizae)	MOL004820	kanzonols W	PRSS1
Gancao (radix glycyrrhizae)	MOL004824	(2S)-6-(2,4-dihydroxyphenyl)-2-(2-hydroxypropan-2-yl)-4-methoxy-2,3-dihydrofuro[3,2-g]chromen-7-one	ACHE
Gancao (radix glycyrrhizae)	MOL004824	(2S)-6-(2,4-dihydroxyphenyl)-2-(2-hydroxypropan-2-yl)-4-methoxy-2,3-dihydrofuro[3,2-g]chromen-7-one	AR
Gancao (radix glycyrrhizae)	MOL004824	(2S)-6-(2,4-dihydroxyphenyl)-2-(2-hydroxypropan-2-yl)-4-methoxy-2,3-dihydrofuro[3,2-g]chromen-7-one	CAMKMT
Gancao (radix glycyrrhizae)	MOL004824	(2S)-6-(2,4-dihydroxyphenyl)-2-(2-hydroxypropan-2-yl)-4-methoxy-2,3-dihydrofuro[3,2-g]chromen-7-one	CDK2
Gancao (radix glycyrrhizae)	MOL004824	(2S)-6-(2,4-dihydroxyphenyl)-2-(2-hydroxypropan-2-yl)-4-methoxy-2,3-dihydrofuro[3,2-g]chromen-7-one	F7
Gancao (radix glycyrrhizae)	MOL004824	(2S)-6-(2,4-dihydroxyphenyl)-2-(2-hydroxypropan-2-yl)-4-methoxy-2,3-dihydrofuro[3,2-g]chromen-7-one	CCNA2
Gancao (radix glycyrrhizae)	MOL004824	(2S)-6-(2,4-dihydroxyphenyl)-2-(2-hydroxypropan-2-yl)-4-methoxy-2,3-dihydrofuro[3,2-g]chromen-7-one	DPP4
Gancao (radix glycyrrhizae)	MOL004824	(2S)-6-(2,4-dihydroxyphenyl)-2-(2-hydroxypropan-2-yl)-4-methoxy-2,3-dihydrofuro[3,2-g]chromen-7-one	ESR1
Gancao (radix glycyrrhizae)	MOL004824	(2S)-6-(2,4-dihydroxyphenyl)-2-(2-hydroxypropan-2-yl)-4-methoxy-2,3-dihydrofuro[3,2-g]chromen-7-one	ESR2
Gancao (radix glycyrrhizae)	MOL004824	(2S)-6-(2,4-dihydroxyphenyl)-2-(2-hydroxypropan-2-yl)-4-methoxy-2,3-dihydrofuro[3,2-g]chromen-7-one	GSK3B
Gancao (radix glycyrrhizae)	MOL004824	(2S)-6-(2,4-dihydroxyphenyl)-2-(2-hydroxypropan-2-yl)-4-methoxy-2,3-dihydrofuro[3,2-g]chromen-7-one	MAPK14
Gancao (radix glycyrrhizae)	MOL004824	(2S)-6-(2,4-dihydroxyphenyl)-2-(2-hydroxypropan-2-yl)-4-methoxy-2,3-dihydrofuro[3,2-g]chromen-7-one	PPARG
Gancao (radix glycyrrhizae)	MOL004824	(2S)-6-(2,4-dihydroxyphenyl)-2-(2-hydroxypropan-2-yl)-4-methoxy-2,3-dihydrofuro[3,2-g]chromen-7-one	PTGS2
Gancao (radix glycyrrhizae)	MOL004824	(2S)-6-(2,4-dihydroxyphenyl)-2-(2-hydroxypropan-2-yl)-4-methoxy-2,3-dihydrofuro[3,2-g]chromen-7-one	CHEK1
Gancao (radix glycyrrhizae)	MOL004824	(2S)-6-(2,4-dihydroxyphenyl)-2-(2-hydroxypropan-2-yl)-4-methoxy-2,3-dihydrofuro[3,2-g]chromen-7-one	PRSS1
Gancao (radix glycyrrhizae)	MOL004824	(2S)-6-(2,4-dihydroxyphenyl)-2-(2-hydroxypropan-2-yl)-4-methoxy-2,3-dihydrofuro[3,2-g]chromen-7-one	KDR
Gancao (radix glycyrrhizae)	MOL004827	Semilicoisoflavone B	ACHE
Gancao (radix glycyrrhizae)	MOL004827	Semilicoisoflavone B	AR
Gancao (radix glycyrrhizae)	MOL004827	Semilicoisoflavone B	CAMKMT
Gancao (radix glycyrrhizae)	MOL004827	Semilicoisoflavone B	CDK2
Gancao (radix glycyrrhizae)	MOL004827	Semilicoisoflavone B	F7
Gancao (radix glycyrrhizae)	MOL004827	Semilicoisoflavone B	ESR1
Gancao (radix glycyrrhizae)	MOL004827	Semilicoisoflavone B	GSK3B
Gancao (radix glycyrrhizae)	MOL004827	Semilicoisoflavone B	HSP90AB1
Gancao (radix glycyrrhizae)	MOL004827	Semilicoisoflavone B	PPARG
Gancao (radix glycyrrhizae)	MOL004827	Semilicoisoflavone B	PTGS2
Gancao (radix glycyrrhizae)	MOL004827	Semilicoisoflavone B	CHEK1
Gancao (radix glycyrrhizae)	MOL004827	Semilicoisoflavone B	SCN5A
Gancao (radix glycyrrhizae)	MOL004827	Semilicoisoflavone B	PRSS1
Gancao (radix glycyrrhizae)	MOL004828	Glepidotin A	AR
Gancao (radix glycyrrhizae)	MOL004828	Glepidotin A	CAMKMT
Gancao (radix glycyrrhizae)	MOL004828	Glepidotin A	CDK2
Gancao (radix glycyrrhizae)	MOL004828	Glepidotin A	F7
Gancao (radix glycyrrhizae)	MOL004828	Glepidotin A	CCNA2
Gancao (radix glycyrrhizae)	MOL004828	Glepidotin A	DPP4
Gancao (radix glycyrrhizae)	MOL004828	Glepidotin A	ESR1
Gancao (radix glycyrrhizae)	MOL004828	Glepidotin A	GSK3B
Gancao (radix glycyrrhizae)	MOL004828	Glepidotin A	HSP90AB1
Gancao (radix glycyrrhizae)	MOL004828	Glepidotin A	IGHG1
Gancao (radix glycyrrhizae)	MOL004828	Glepidotin A	MAPK14
Gancao (radix glycyrrhizae)	MOL004828	Glepidotin A	PPARG
Gancao (radix glycyrrhizae)	MOL004828	Glepidotin A	PTGS1
Gancao (radix glycyrrhizae)	MOL004828	Glepidotin A	PTGS2
Gancao (radix glycyrrhizae)	MOL004828	Glepidotin A	RXRA
Gancao (radix glycyrrhizae)	MOL004828	Glepidotin A	CHEK1
Gancao (radix glycyrrhizae)	MOL004828	Glepidotin A	SCN5A
Gancao (radix glycyrrhizae)	MOL004828	Glepidotin A	PRSS1
Gancao (radix glycyrrhizae)	MOL004828	Glepidotin A	KDR
Gancao (radix glycyrrhizae)	MOL004829	Glepidotin B	ADRA1B
Gancao (radix glycyrrhizae)	MOL004829	Glepidotin B	CAMKMT
Gancao (radix glycyrrhizae)	MOL004829	Glepidotin B	F7
Gancao (radix glycyrrhizae)	MOL004829	Glepidotin B	ESR1
Gancao (radix glycyrrhizae)	MOL004829	Glepidotin B	HSP90AB1
Gancao (radix glycyrrhizae)	MOL004829	Glepidotin B	IGHG1
Gancao (radix glycyrrhizae)	MOL004829	Glepidotin B	NCOA1
Gancao (radix glycyrrhizae)	MOL004829	Glepidotin B	PTGS1
Gancao (radix glycyrrhizae)	MOL004829	Glepidotin B	PTGS2
Gancao (radix glycyrrhizae)	MOL004829	Glepidotin B	RXRA
Gancao (radix glycyrrhizae)	MOL004829	Glepidotin B	SCN5A
Gancao (radix glycyrrhizae)	MOL004833	Phaseolinisoflavan	ACHE
Gancao (radix glycyrrhizae)	MOL004833	Phaseolinisoflavan	ADRA1B
Gancao (radix glycyrrhizae)	MOL004833	Phaseolinisoflavan	AR
Gancao (radix glycyrrhizae)	MOL004833	Phaseolinisoflavan	ADRB2
Gancao (radix glycyrrhizae)	MOL004833	Phaseolinisoflavan	CAMKMT
Gancao (radix glycyrrhizae)	MOL004833	Phaseolinisoflavan	CDK2
Gancao (radix glycyrrhizae)	MOL004833	Phaseolinisoflavan	CCNA2
Gancao (radix glycyrrhizae)	MOL004833	Phaseolinisoflavan	ESR1
Gancao (radix glycyrrhizae)	MOL004833	Phaseolinisoflavan	ESR2
Gancao (radix glycyrrhizae)	MOL004833	Phaseolinisoflavan	GSK3B
Gancao (radix glycyrrhizae)	MOL004833	Phaseolinisoflavan	MAPK14
Gancao (radix glycyrrhizae)	MOL004833	Phaseolinisoflavan	CHRM1
Gancao (radix glycyrrhizae)	MOL004833	Phaseolinisoflavan	NCOA1
Gancao (radix glycyrrhizae)	MOL004833	Phaseolinisoflavan	PPARG
Gancao (radix glycyrrhizae)	MOL004833	Phaseolinisoflavan	PTGS2
Gancao (radix glycyrrhizae)	MOL004833	Phaseolinisoflavan	RXRA
Gancao (radix glycyrrhizae)	MOL004833	Phaseolinisoflavan	CHEK1
Gancao (radix glycyrrhizae)	MOL004833	Phaseolinisoflavan	SCN5A
Gancao (radix glycyrrhizae)	MOL004833	Phaseolinisoflavan	PRSS1
Gancao (radix glycyrrhizae)	MOL004835	Glypallichalcone	ADRA1B
Gancao (radix glycyrrhizae)	MOL004835	Glypallichalcone	MAOB
Gancao (radix glycyrrhizae)	MOL004835	Glypallichalcone	AR
Gancao (radix glycyrrhizae)	MOL004835	Glypallichalcone	ADRB2
Gancao (radix glycyrrhizae)	MOL004835	Glypallichalcone	CAMKMT
Gancao (radix glycyrrhizae)	MOL004835	Glypallichalcone	PKIA
Gancao (radix glycyrrhizae)	MOL004835	Glypallichalcone	CA2
Gancao (radix glycyrrhizae)	MOL004835	Glypallichalcone	CDK2
Gancao (radix glycyrrhizae)	MOL004835	Glypallichalcone	CCNA2
Gancao (radix glycyrrhizae)	MOL004835	Glypallichalcone	ESR1
Gancao (radix glycyrrhizae)	MOL004835	Glypallichalcone	ESR2
Gancao (radix glycyrrhizae)	MOL004835	Glypallichalcone	GSK3B
Gancao (radix glycyrrhizae)	MOL004835	Glypallichalcone	HSP90AB1
Gancao (radix glycyrrhizae)	MOL004835	Glypallichalcone	LTA4H
Gancao (radix glycyrrhizae)	MOL004835	Glypallichalcone	MAPK14
Gancao (radix glycyrrhizae)	MOL004835	Glypallichalcone	CHRM1
Gancao (radix glycyrrhizae)	MOL004835	Glypallichalcone	NCOA1
Gancao (radix glycyrrhizae)	MOL004835	Glypallichalcone	PPARG
Gancao (radix glycyrrhizae)	MOL004835	Glypallichalcone	PTGS1
Gancao (radix glycyrrhizae)	MOL004835	Glypallichalcone	PTGS2
Gancao (radix glycyrrhizae)	MOL004835	Glypallichalcone	CHEK1
Gancao (radix glycyrrhizae)	MOL004835	Glypallichalcone	SLC6A3
Gancao (radix glycyrrhizae)	MOL004835	Glypallichalcone	SLC6A4
Gancao (radix glycyrrhizae)	MOL004835	Glypallichalcone	SCN5A
Gancao (radix glycyrrhizae)	MOL004838	8-(6-hydroxy-2-benzofuranyl)-2,2-dimethyl-5-chromenol	ESR1
Gancao (radix glycyrrhizae)	MOL004838	8-(6-hydroxy-2-benzofuranyl)-2,2-dimethyl-5-chromenol	HSP90AB1
Gancao (radix glycyrrhizae)	MOL004838	8-(6-hydroxy-2-benzofuranyl)-2,2-dimethyl-5-chromenol	PTGS2
Gancao (radix glycyrrhizae)	MOL004838	8-(6-hydroxy-2-benzofuranyl)-2,2-dimethyl-5-chromenol	RXRA
Gancao (radix glycyrrhizae)	MOL004841	Licochalcone B	AR
Gancao (radix glycyrrhizae)	MOL004841	Licochalcone B	ADRB2
Gancao (radix glycyrrhizae)	MOL004841	Licochalcone B	CAMKMT
Gancao (radix glycyrrhizae)	MOL004841	Licochalcone B	CA2
Gancao (radix glycyrrhizae)	MOL004841	Licochalcone B	CDK2
Gancao (radix glycyrrhizae)	MOL004841	Licochalcone B	CCNA2
Gancao (radix glycyrrhizae)	MOL004841	Licochalcone B	ESR1
Gancao (radix glycyrrhizae)	MOL004841	Licochalcone B	ESR2
Gancao (radix glycyrrhizae)	MOL004841	Licochalcone B	GSK3B
Gancao (radix glycyrrhizae)	MOL004841	Licochalcone B	HSP90AB1
Gancao (radix glycyrrhizae)	MOL004841	Licochalcone B	MAPK14
Gancao (radix glycyrrhizae)	MOL004841	Licochalcone B	PPARG
Gancao (radix glycyrrhizae)	MOL004841	Licochalcone B	PTGS1
Gancao (radix glycyrrhizae)	MOL004841	Licochalcone B	PTGS2
Gancao (radix glycyrrhizae)	MOL004841	Licochalcone B	CHEK1
Gancao (radix glycyrrhizae)	MOL004848	licochalcone G	AR
Gancao (radix glycyrrhizae)	MOL004848	licochalcone G	CAMKMT
Gancao (radix glycyrrhizae)	MOL004848	licochalcone G	CDK2
Gancao (radix glycyrrhizae)	MOL004848	licochalcone G	CCNA2
Gancao (radix glycyrrhizae)	MOL004848	licochalcone G	ESR1
Gancao (radix glycyrrhizae)	MOL004848	licochalcone G	ESR2
Gancao (radix glycyrrhizae)	MOL004848	licochalcone G	GSK3B
Gancao (radix glycyrrhizae)	MOL004848	licochalcone G	HSP90AB1
Gancao (radix glycyrrhizae)	MOL004848	licochalcone G	IGHG1
Gancao (radix glycyrrhizae)	MOL004848	licochalcone G	MAPK14
Gancao (radix glycyrrhizae)	MOL004848	licochalcone G	NCOA2
Gancao (radix glycyrrhizae)	MOL004848	licochalcone G	PPARG
Gancao (radix glycyrrhizae)	MOL004848	licochalcone G	PTGS2
Gancao (radix glycyrrhizae)	MOL004848	licochalcone G	KDR
Gancao (radix glycyrrhizae)	MOL004849	3-(2,4-dihydroxyphenyl)-8-(1,1-dimethylprop-2-enyl)-7-hydroxy-5-methoxy-coumarin	AR
Gancao (radix glycyrrhizae)	MOL004849	3-(2,4-dihydroxyphenyl)-8-(1,1-dimethylprop-2-enyl)-7-hydroxy-5-methoxy-coumarin	CAMKMT
Gancao (radix glycyrrhizae)	MOL004849	3-(2,4-dihydroxyphenyl)-8-(1,1-dimethylprop-2-enyl)-7-hydroxy-5-methoxy-coumarin	CDK2
Gancao (radix glycyrrhizae)	MOL004849	3-(2,4-dihydroxyphenyl)-8-(1,1-dimethylprop-2-enyl)-7-hydroxy-5-methoxy-coumarin	F7
Gancao (radix glycyrrhizae)	MOL004849	3-(2,4-dihydroxyphenyl)-8-(1,1-dimethylprop-2-enyl)-7-hydroxy-5-methoxy-coumarin	DPP4
Gancao (radix glycyrrhizae)	MOL004849	3-(2,4-dihydroxyphenyl)-8-(1,1-dimethylprop-2-enyl)-7-hydroxy-5-methoxy-coumarin	ESR1
Gancao (radix glycyrrhizae)	MOL004849	3-(2,4-dihydroxyphenyl)-8-(1,1-dimethylprop-2-enyl)-7-hydroxy-5-methoxy-coumarin	ESR2
Gancao (radix glycyrrhizae)	MOL004849	3-(2,4-dihydroxyphenyl)-8-(1,1-dimethylprop-2-enyl)-7-hydroxy-5-methoxy-coumarin	GSK3B
Gancao (radix glycyrrhizae)	MOL004849	3-(2,4-dihydroxyphenyl)-8-(1,1-dimethylprop-2-enyl)-7-hydroxy-5-methoxy-coumarin	HSP90AB1
Gancao (radix glycyrrhizae)	MOL004849	3-(2,4-dihydroxyphenyl)-8-(1,1-dimethylprop-2-enyl)-7-hydroxy-5-methoxy-coumarin	MAPK14
Gancao (radix glycyrrhizae)	MOL004849	3-(2,4-dihydroxyphenyl)-8-(1,1-dimethylprop-2-enyl)-7-hydroxy-5-methoxy-coumarin	NCOA1
Gancao (radix glycyrrhizae)	MOL004849	3-(2,4-dihydroxyphenyl)-8-(1,1-dimethylprop-2-enyl)-7-hydroxy-5-methoxy-coumarin	NCOA2
Gancao (radix glycyrrhizae)	MOL004849	3-(2,4-dihydroxyphenyl)-8-(1,1-dimethylprop-2-enyl)-7-hydroxy-5-methoxy-coumarin	PPARG
Gancao (radix glycyrrhizae)	MOL004849	3-(2,4-dihydroxyphenyl)-8-(1,1-dimethylprop-2-enyl)-7-hydroxy-5-methoxy-coumarin	KCNH2
Gancao (radix glycyrrhizae)	MOL004849	3-(2,4-dihydroxyphenyl)-8-(1,1-dimethylprop-2-enyl)-7-hydroxy-5-methoxy-coumarin	PTGS2
Gancao (radix glycyrrhizae)	MOL004849	3-(2,4-dihydroxyphenyl)-8-(1,1-dimethylprop-2-enyl)-7-hydroxy-5-methoxy-coumarin	CHEK1
Gancao (radix glycyrrhizae)	MOL004849	3-(2,4-dihydroxyphenyl)-8-(1,1-dimethylprop-2-enyl)-7-hydroxy-5-methoxy-coumarin	PRSS1
Gancao (radix glycyrrhizae)	MOL004849	3-(2,4-dihydroxyphenyl)-8-(1,1-dimethylprop-2-enyl)-7-hydroxy-5-methoxy-coumarin	KDR
Gancao (radix glycyrrhizae)	MOL004855	Licoricone	AR
Gancao (radix glycyrrhizae)	MOL004855	Licoricone	CAMKMT
Gancao (radix glycyrrhizae)	MOL004855	Licoricone	ESR1
Gancao (radix glycyrrhizae)	MOL004855	Licoricone	NCOA2
Gancao (radix glycyrrhizae)	MOL004855	Licoricone	PPARG
Gancao (radix glycyrrhizae)	MOL004855	Licoricone	KCNH2
Gancao (radix glycyrrhizae)	MOL004855	Licoricone	PTGS2
Gancao (radix glycyrrhizae)	MOL004855	Licoricone	CHEK1
Gancao (radix glycyrrhizae)	MOL004855	Licoricone	PRSS1
Gancao (radix glycyrrhizae)	MOL004855	Licoricone	KDR
Gancao (radix glycyrrhizae)	MOL004856	Gancaonin A	ACHE
Gancao (radix glycyrrhizae)	MOL004856	Gancaonin A	AR
Gancao (radix glycyrrhizae)	MOL004856	Gancaonin A	CAMKMT
Gancao (radix glycyrrhizae)	MOL004856	Gancaonin A	CCNA2
Gancao (radix glycyrrhizae)	MOL004856	Gancaonin A	DPP4
Gancao (radix glycyrrhizae)	MOL004856	Gancaonin A	ESR1
Gancao (radix glycyrrhizae)	MOL004856	Gancaonin A	ESR2
Gancao (radix glycyrrhizae)	MOL004856	Gancaonin A	GSK3B
Gancao (radix glycyrrhizae)	MOL004856	Gancaonin A	HSP90AB1
Gancao (radix glycyrrhizae)	MOL004856	Gancaonin A	NCOA2
Gancao (radix glycyrrhizae)	MOL004856	Gancaonin A	PPARG
Gancao (radix glycyrrhizae)	MOL004856	Gancaonin A	PTGS2
Gancao (radix glycyrrhizae)	MOL004856	Gancaonin A	CHEK1
Gancao (radix glycyrrhizae)	MOL004856	Gancaonin A	SCN5A
Gancao (radix glycyrrhizae)	MOL004856	Gancaonin A	PRSS1
Gancao (radix glycyrrhizae)	MOL004857	Gancaonin B	ADRA1B
Gancao (radix glycyrrhizae)	MOL004857	Gancaonin B	AR
Gancao (radix glycyrrhizae)	MOL004857	Gancaonin B	ADRB2
Gancao (radix glycyrrhizae)	MOL004857	Gancaonin B	CAMKMT
Gancao (radix glycyrrhizae)	MOL004857	Gancaonin B	F7
Gancao (radix glycyrrhizae)	MOL004857	Gancaonin B	CCNA2
Gancao (radix glycyrrhizae)	MOL004857	Gancaonin B	DPP4
Gancao (radix glycyrrhizae)	MOL004857	Gancaonin B	ESR1
Gancao (radix glycyrrhizae)	MOL004857	Gancaonin B	ESR2
Gancao (radix glycyrrhizae)	MOL004857	Gancaonin B	GSK3B
Gancao (radix glycyrrhizae)	MOL004857	Gancaonin B	HSP90AB1
Gancao (radix glycyrrhizae)	MOL004857	Gancaonin B	NCOA2
Gancao (radix glycyrrhizae)	MOL004857	Gancaonin B	PPARG
Gancao (radix glycyrrhizae)	MOL004857	Gancaonin B	PTGS2
Gancao (radix glycyrrhizae)	MOL004857	Gancaonin B	CHEK1
Gancao (radix glycyrrhizae)	MOL004857	Gancaonin B	PRSS1
Gancao (radix glycyrrhizae)	MOL004857	Gancaonin B	KDR
Gancao (radix glycyrrhizae)	MOL004863	3-(3,4-dihydroxyphenyl)-5,7-dihydroxy-8-(3-methylbut-2-enyl)chromone	AR
Gancao (radix glycyrrhizae)	MOL004863	3-(3,4-dihydroxyphenyl)-5,7-dihydroxy-8-(3-methylbut-2-enyl)chromone	CAMKMT
Gancao (radix glycyrrhizae)	MOL004863	3-(3,4-dihydroxyphenyl)-5,7-dihydroxy-8-(3-methylbut-2-enyl)chromone	CDK2
Gancao (radix glycyrrhizae)	MOL004863	3-(3,4-dihydroxyphenyl)-5,7-dihydroxy-8-(3-methylbut-2-enyl)chromone	CCNA2
Gancao (radix glycyrrhizae)	MOL004863	3-(3,4-dihydroxyphenyl)-5,7-dihydroxy-8-(3-methylbut-2-enyl)chromone	ESR1
Gancao (radix glycyrrhizae)	MOL004863	3-(3,4-dihydroxyphenyl)-5,7-dihydroxy-8-(3-methylbut-2-enyl)chromone	GSK3B
Gancao (radix glycyrrhizae)	MOL004863	3-(3,4-dihydroxyphenyl)-5,7-dihydroxy-8-(3-methylbut-2-enyl)chromone	HSP90AB1
Gancao (radix glycyrrhizae)	MOL004863	3-(3,4-dihydroxyphenyl)-5,7-dihydroxy-8-(3-methylbut-2-enyl)chromone	MAPK14
Gancao (radix glycyrrhizae)	MOL004863	3-(3,4-dihydroxyphenyl)-5,7-dihydroxy-8-(3-methylbut-2-enyl)chromone	NCOA2
Gancao (radix glycyrrhizae)	MOL004863	3-(3,4-dihydroxyphenyl)-5,7-dihydroxy-8-(3-methylbut-2-enyl)chromone	PPARG
Gancao (radix glycyrrhizae)	MOL004863	3-(3,4-dihydroxyphenyl)-5,7-dihydroxy-8-(3-methylbut-2-enyl)chromone	PTGS2
Gancao (radix glycyrrhizae)	MOL004863	3-(3,4-dihydroxyphenyl)-5,7-dihydroxy-8-(3-methylbut-2-enyl)chromone	CHEK1
Gancao (radix glycyrrhizae)	MOL004863	3-(3,4-dihydroxyphenyl)-5,7-dihydroxy-8-(3-methylbut-2-enyl)chromone	PRSS1
Gancao (radix glycyrrhizae)	MOL004864	5,7-dihydroxy-3-(4-methoxyphenyl)-8-(3-methylbut-2-enyl)chromone	AR
Gancao (radix glycyrrhizae)	MOL004864	5,7-dihydroxy-3-(4-methoxyphenyl)-8-(3-methylbut-2-enyl)chromone	CAMKMT
Gancao (radix glycyrrhizae)	MOL004864	5,7-dihydroxy-3-(4-methoxyphenyl)-8-(3-methylbut-2-enyl)chromone	CDK2
Gancao (radix glycyrrhizae)	MOL004864	5,7-dihydroxy-3-(4-methoxyphenyl)-8-(3-methylbut-2-enyl)chromone	CCNA2
Gancao (radix glycyrrhizae)	MOL004864	5,7-dihydroxy-3-(4-methoxyphenyl)-8-(3-methylbut-2-enyl)chromone	DPP4
Gancao (radix glycyrrhizae)	MOL004864	5,7-dihydroxy-3-(4-methoxyphenyl)-8-(3-methylbut-2-enyl)chromone	ESR1
Gancao (radix glycyrrhizae)	MOL004864	5,7-dihydroxy-3-(4-methoxyphenyl)-8-(3-methylbut-2-enyl)chromone	ESR2
Gancao (radix glycyrrhizae)	MOL004864	5,7-dihydroxy-3-(4-methoxyphenyl)-8-(3-methylbut-2-enyl)chromone	GSK3B
Gancao (radix glycyrrhizae)	MOL004864	5,7-dihydroxy-3-(4-methoxyphenyl)-8-(3-methylbut-2-enyl)chromone	HSP90AB1
Gancao (radix glycyrrhizae)	MOL004864	5,7-dihydroxy-3-(4-methoxyphenyl)-8-(3-methylbut-2-enyl)chromone	MAPK14
Gancao (radix glycyrrhizae)	MOL004864	5,7-dihydroxy-3-(4-methoxyphenyl)-8-(3-methylbut-2-enyl)chromone	NCOA2
Gancao (radix glycyrrhizae)	MOL004864	5,7-dihydroxy-3-(4-methoxyphenyl)-8-(3-methylbut-2-enyl)chromone	PPARG
Gancao (radix glycyrrhizae)	MOL004864	5,7-dihydroxy-3-(4-methoxyphenyl)-8-(3-methylbut-2-enyl)chromone	KCNH2
Gancao (radix glycyrrhizae)	MOL004864	5,7-dihydroxy-3-(4-methoxyphenyl)-8-(3-methylbut-2-enyl)chromone	PTGS2
Gancao (radix glycyrrhizae)	MOL004864	5,7-dihydroxy-3-(4-methoxyphenyl)-8-(3-methylbut-2-enyl)chromone	CHEK1
Gancao (radix glycyrrhizae)	MOL004864	5,7-dihydroxy-3-(4-methoxyphenyl)-8-(3-methylbut-2-enyl)chromone	PRSS1
Gancao (radix glycyrrhizae)	MOL004866	2-(3,4-dihydroxyphenyl)-5,7-dihydroxy-6-(3-methylbut-2-enyl)chromone	AR
Gancao (radix glycyrrhizae)	MOL004866	2-(3,4-dihydroxyphenyl)-5,7-dihydroxy-6-(3-methylbut-2-enyl)chromone	ADRB2
Gancao (radix glycyrrhizae)	MOL004866	2-(3,4-dihydroxyphenyl)-5,7-dihydroxy-6-(3-methylbut-2-enyl)chromone	CAMKMT
Gancao (radix glycyrrhizae)	MOL004866	2-(3,4-dihydroxyphenyl)-5,7-dihydroxy-6-(3-methylbut-2-enyl)chromone	CDK2
Gancao (radix glycyrrhizae)	MOL004866	2-(3,4-dihydroxyphenyl)-5,7-dihydroxy-6-(3-methylbut-2-enyl)chromone	F7
Gancao (radix glycyrrhizae)	MOL004866	2-(3,4-dihydroxyphenyl)-5,7-dihydroxy-6-(3-methylbut-2-enyl)chromone	CCNA2
Gancao (radix glycyrrhizae)	MOL004866	2-(3,4-dihydroxyphenyl)-5,7-dihydroxy-6-(3-methylbut-2-enyl)chromone	DPP4
Gancao (radix glycyrrhizae)	MOL004866	2-(3,4-dihydroxyphenyl)-5,7-dihydroxy-6-(3-methylbut-2-enyl)chromone	HSP90AB1
Gancao (radix glycyrrhizae)	MOL004866	2-(3,4-dihydroxyphenyl)-5,7-dihydroxy-6-(3-methylbut-2-enyl)chromone	PPARG
Gancao (radix glycyrrhizae)	MOL004866	2-(3,4-dihydroxyphenyl)-5,7-dihydroxy-6-(3-methylbut-2-enyl)chromone	PTGS2
Gancao (radix glycyrrhizae)	MOL004866	2-(3,4-dihydroxyphenyl)-5,7-dihydroxy-6-(3-methylbut-2-enyl)chromone	CHEK1
Gancao (radix glycyrrhizae)	MOL004866	2-(3,4-dihydroxyphenyl)-5,7-dihydroxy-6-(3-methylbut-2-enyl)chromone	SCN5A
Gancao (radix glycyrrhizae)	MOL004866	2-(3,4-dihydroxyphenyl)-5,7-dihydroxy-6-(3-methylbut-2-enyl)chromone	PRSS1
Gancao (radix glycyrrhizae)	MOL004879	Glycyrin	AR
Gancao (radix glycyrrhizae)	MOL004879	Glycyrin	CAMKMT
Gancao (radix glycyrrhizae)	MOL004879	Glycyrin	DPP4
Gancao (radix glycyrrhizae)	MOL004879	Glycyrin	ESR1
Gancao (radix glycyrrhizae)	MOL004879	Glycyrin	ESR2
Gancao (radix glycyrrhizae)	MOL004879	Glycyrin	NCOA2
Gancao (radix glycyrrhizae)	MOL004879	Glycyrin	PPARG
Gancao (radix glycyrrhizae)	MOL004879	Glycyrin	KCNH2
Gancao (radix glycyrrhizae)	MOL004879	Glycyrin	PTGS2
Gancao (radix glycyrrhizae)	MOL004879	Glycyrin	CHEK1
Gancao (radix glycyrrhizae)	MOL004879	Glycyrin	PRSS1
Gancao (radix glycyrrhizae)	MOL004879	Glycyrin	KDR
Gancao (radix glycyrrhizae)	MOL004882	Licocoumarone	AR
Gancao (radix glycyrrhizae)	MOL004882	Licocoumarone	CDK2
Gancao (radix glycyrrhizae)	MOL004882	Licocoumarone	CCNA2
Gancao (radix glycyrrhizae)	MOL004882	Licocoumarone	ESR1
Gancao (radix glycyrrhizae)	MOL004882	Licocoumarone	ESR2
Gancao (radix glycyrrhizae)	MOL004882	Licocoumarone	GSK3B
Gancao (radix glycyrrhizae)	MOL004882	Licocoumarone	HSP90AB1
Gancao (radix glycyrrhizae)	MOL004883	Licoisoflavone	AR
Gancao (radix glycyrrhizae)	MOL004883	Licoisoflavone	CAMKMT
Gancao (radix glycyrrhizae)	MOL004883	Licoisoflavone	CDK2
Gancao (radix glycyrrhizae)	MOL004883	Licoisoflavone	CCNA2
Gancao (radix glycyrrhizae)	MOL004883	Licoisoflavone	DPP4
Gancao (radix glycyrrhizae)	MOL004883	Licoisoflavone	ESR1
Gancao (radix glycyrrhizae)	MOL004883	Licoisoflavone	HSP90AB1
Gancao (radix glycyrrhizae)	MOL004883	Licoisoflavone	MAPK14
Gancao (radix glycyrrhizae)	MOL004883	Licoisoflavone	NCOA2
Gancao (radix glycyrrhizae)	MOL004883	Licoisoflavone	PPARG
Gancao (radix glycyrrhizae)	MOL004883	Licoisoflavone	PTGS2
Gancao (radix glycyrrhizae)	MOL004883	Licoisoflavone	CHEK1
Gancao (radix glycyrrhizae)	MOL004883	Licoisoflavone	PRSS1
Gancao (radix glycyrrhizae)	MOL004883	Licoisoflavone	KDR
Gancao (radix glycyrrhizae)	MOL004884	Licoisoflavone B	ACHE
Gancao (radix glycyrrhizae)	MOL004884	Licoisoflavone B	AR
Gancao (radix glycyrrhizae)	MOL004884	Licoisoflavone B	CAMKMT
Gancao (radix glycyrrhizae)	MOL004884	Licoisoflavone B	CDK2
Gancao (radix glycyrrhizae)	MOL004884	Licoisoflavone B	CCNA2
Gancao (radix glycyrrhizae)	MOL004884	Licoisoflavone B	ESR1
Gancao (radix glycyrrhizae)	MOL004884	Licoisoflavone B	ESR2
Gancao (radix glycyrrhizae)	MOL004884	Licoisoflavone B	GSK3B
Gancao (radix glycyrrhizae)	MOL004884	Licoisoflavone B	PPARG
Gancao (radix glycyrrhizae)	MOL004884	Licoisoflavone B	PTGS2
Gancao (radix glycyrrhizae)	MOL004884	Licoisoflavone B	CHEK1
Gancao (radix glycyrrhizae)	MOL004884	Licoisoflavone B	PRSS1
Gancao (radix glycyrrhizae)	MOL004885	licoisoflavanone	ACHE
Gancao (radix glycyrrhizae)	MOL004885	licoisoflavanone	AR
Gancao (radix glycyrrhizae)	MOL004885	licoisoflavanone	CAMKMT
Gancao (radix glycyrrhizae)	MOL004885	licoisoflavanone	CDK2
Gancao (radix glycyrrhizae)	MOL004885	licoisoflavanone	F7
Gancao (radix glycyrrhizae)	MOL004885	licoisoflavanone	CCNA2
Gancao (radix glycyrrhizae)	MOL004885	licoisoflavanone	ESR1
Gancao (radix glycyrrhizae)	MOL004885	licoisoflavanone	ESR2
Gancao (radix glycyrrhizae)	MOL004885	licoisoflavanone	GSK3B
Gancao (radix glycyrrhizae)	MOL004885	licoisoflavanone	HSP90AB1
Gancao (radix glycyrrhizae)	MOL004885	licoisoflavanone	NCOA1
Gancao (radix glycyrrhizae)	MOL004885	licoisoflavanone	PPARG
Gancao (radix glycyrrhizae)	MOL004885	licoisoflavanone	PTGS1
Gancao (radix glycyrrhizae)	MOL004885	licoisoflavanone	PTGS2
Gancao (radix glycyrrhizae)	MOL004885	licoisoflavanone	SCN5A
Gancao (radix glycyrrhizae)	MOL004885	licoisoflavanone	PRSS1
Gancao (radix glycyrrhizae)	MOL004891	shinpterocarpin	HTR3A
Gancao (radix glycyrrhizae)	MOL004891	shinpterocarpin	ADRA1B
Gancao (radix glycyrrhizae)	MOL004891	shinpterocarpin	ADRA1D
Gancao (radix glycyrrhizae)	MOL004891	shinpterocarpin	AR
Gancao (radix glycyrrhizae)	MOL004891	shinpterocarpin	ADRB2
Gancao (radix glycyrrhizae)	MOL004891	shinpterocarpin	CAMKMT
Gancao (radix glycyrrhizae)	MOL004891	shinpterocarpin	CDK2
Gancao (radix glycyrrhizae)	MOL004891	shinpterocarpin	CCNA2
Gancao (radix glycyrrhizae)	MOL004891	shinpterocarpin	OPRD1
Gancao (radix glycyrrhizae)	MOL004891	shinpterocarpin	ESR1
Gancao (radix glycyrrhizae)	MOL004891	shinpterocarpin	ESR2
Gancao (radix glycyrrhizae)	MOL004891	shinpterocarpin	GSK3B
Gancao (radix glycyrrhizae)	MOL004891	shinpterocarpin	MAPK14
Gancao (radix glycyrrhizae)	MOL004891	shinpterocarpin	OPRM1
Gancao (radix glycyrrhizae)	MOL004891	shinpterocarpin	CHRM1
Gancao (radix glycyrrhizae)	MOL004891	shinpterocarpin	CHRM3
Gancao (radix glycyrrhizae)	MOL004891	shinpterocarpin	NCOA1
Gancao (radix glycyrrhizae)	MOL004891	shinpterocarpin	PPARG
Gancao (radix glycyrrhizae)	MOL004891	shinpterocarpin	KCNH2
Gancao (radix glycyrrhizae)	MOL004891	shinpterocarpin	PTGS1
Gancao (radix glycyrrhizae)	MOL004891	shinpterocarpin	PTGS2
Gancao (radix glycyrrhizae)	MOL004891	shinpterocarpin	RXRA
Gancao (radix glycyrrhizae)	MOL004891	shinpterocarpin	RXRB
Gancao (radix glycyrrhizae)	MOL004891	shinpterocarpin	SCN5A
Gancao (radix glycyrrhizae)	MOL004891	shinpterocarpin	PRSS1
Gancao (radix glycyrrhizae)	MOL004898	(E)-3-[3,4-dihydroxy-5-(3-methylbut-2-enyl)phenyl]-1-(2,4-dihydroxyphenyl)prop-2-en-1-one	AR
Gancao (radix glycyrrhizae)	MOL004898	(E)-3-[3,4-dihydroxy-5-(3-methylbut-2-enyl)phenyl]-1-(2,4-dihydroxyphenyl)prop-2-en-1-one	CAMKMT
Gancao (radix glycyrrhizae)	MOL004898	(E)-3-[3,4-dihydroxy-5-(3-methylbut-2-enyl)phenyl]-1-(2,4-dihydroxyphenyl)prop-2-en-1-one	CDK2
Gancao (radix glycyrrhizae)	MOL004898	(E)-3-[3,4-dihydroxy-5-(3-methylbut-2-enyl)phenyl]-1-(2,4-dihydroxyphenyl)prop-2-en-1-one	CCNA2
Gancao (radix glycyrrhizae)	MOL004898	(E)-3-[3,4-dihydroxy-5-(3-methylbut-2-enyl)phenyl]-1-(2,4-dihydroxyphenyl)prop-2-en-1-one	ESR1
Gancao (radix glycyrrhizae)	MOL004898	(E)-3-[3,4-dihydroxy-5-(3-methylbut-2-enyl)phenyl]-1-(2,4-dihydroxyphenyl)prop-2-en-1-one	GSK3B
Gancao (radix glycyrrhizae)	MOL004898	(E)-3-[3,4-dihydroxy-5-(3-methylbut-2-enyl)phenyl]-1-(2,4-dihydroxyphenyl)prop-2-en-1-one	HSP90AB1
Gancao (radix glycyrrhizae)	MOL004898	(E)-3-[3,4-dihydroxy-5-(3-methylbut-2-enyl)phenyl]-1-(2,4-dihydroxyphenyl)prop-2-en-1-one	MAPK14
Gancao (radix glycyrrhizae)	MOL004898	(E)-3-[3,4-dihydroxy-5-(3-methylbut-2-enyl)phenyl]-1-(2,4-dihydroxyphenyl)prop-2-en-1-one	NCOA2
Gancao (radix glycyrrhizae)	MOL004898	(E)-3-[3,4-dihydroxy-5-(3-methylbut-2-enyl)phenyl]-1-(2,4-dihydroxyphenyl)prop-2-en-1-one	PPARG
Gancao (radix glycyrrhizae)	MOL004898	(E)-3-[3,4-dihydroxy-5-(3-methylbut-2-enyl)phenyl]-1-(2,4-dihydroxyphenyl)prop-2-en-1-one	PTGS2
Gancao (radix glycyrrhizae)	MOL004903	liquiritin	CAMKMT
Gancao (radix glycyrrhizae)	MOL004903	liquiritin	F7
Gancao (radix glycyrrhizae)	MOL004903	liquiritin	PTGS2
Gancao (radix glycyrrhizae)	MOL004903	liquiritin	SOD1
Gancao (radix glycyrrhizae)	MOL004903	liquiritin	KDR
Gancao (radix glycyrrhizae)	MOL004904	licopyranocoumarin	ACHE
Gancao (radix glycyrrhizae)	MOL004904	licopyranocoumarin	AR
Gancao (radix glycyrrhizae)	MOL004904	licopyranocoumarin	CAMKMT
Gancao (radix glycyrrhizae)	MOL004904	licopyranocoumarin	CDK2
Gancao (radix glycyrrhizae)	MOL004904	licopyranocoumarin	F7
Gancao (radix glycyrrhizae)	MOL004904	licopyranocoumarin	CCNA2
Gancao (radix glycyrrhizae)	MOL004904	licopyranocoumarin	ESR1
Gancao (radix glycyrrhizae)	MOL004904	licopyranocoumarin	PPARG
Gancao (radix glycyrrhizae)	MOL004904	licopyranocoumarin	PTGS2
Gancao (radix glycyrrhizae)	MOL004904	licopyranocoumarin	PRSS1
Gancao (radix glycyrrhizae)	MOL004904	licopyranocoumarin	KDR
Gancao (radix glycyrrhizae)	MOL004907	Glyzaglabrin	AR
Gancao (radix glycyrrhizae)	MOL004907	Glyzaglabrin	CDK2
Gancao (radix glycyrrhizae)	MOL004907	Glyzaglabrin	CCNA2
Gancao (radix glycyrrhizae)	MOL004907	Glyzaglabrin	DPP4
Gancao (radix glycyrrhizae)	MOL004907	Glyzaglabrin	ESR1
Gancao (radix glycyrrhizae)	MOL004907	Glyzaglabrin	ESR2
Gancao (radix glycyrrhizae)	MOL004907	Glyzaglabrin	GSK3B
Gancao (radix glycyrrhizae)	MOL004907	Glyzaglabrin	HSP90AB1
Gancao (radix glycyrrhizae)	MOL004907	Glyzaglabrin	MAPK14
Gancao (radix glycyrrhizae)	MOL004907	Glyzaglabrin	PPARG
Gancao (radix glycyrrhizae)	MOL004907	Glyzaglabrin	PTGS1
Gancao (radix glycyrrhizae)	MOL004907	Glyzaglabrin	PTGS2
Gancao (radix glycyrrhizae)	MOL004907	Glyzaglabrin	CHEK1
Gancao (radix glycyrrhizae)	MOL004907	Glyzaglabrin	PRSS1
Gancao (radix glycyrrhizae)	MOL004908	Glabridin	ACHE
Gancao (radix glycyrrhizae)	MOL004908	Glabridin	ADRA1B
Gancao (radix glycyrrhizae)	MOL004908	Glabridin	AR
Gancao (radix glycyrrhizae)	MOL004908	Glabridin	ADRB2
Gancao (radix glycyrrhizae)	MOL004908	Glabridin	CAMKMT
Gancao (radix glycyrrhizae)	MOL004908	Glabridin	CDK2
Gancao (radix glycyrrhizae)	MOL004908	Glabridin	CCNA2
Gancao (radix glycyrrhizae)	MOL004908	Glabridin	ESR1
Gancao (radix glycyrrhizae)	MOL004908	Glabridin	ESR2
Gancao (radix glycyrrhizae)	MOL004908	Glabridin	GSK3B
Gancao (radix glycyrrhizae)	MOL004908	Glabridin	IGHG1
Gancao (radix glycyrrhizae)	MOL004908	Glabridin	MAPK14
Gancao (radix glycyrrhizae)	MOL004908	Glabridin	CHRM1
Gancao (radix glycyrrhizae)	MOL004908	Glabridin	NCOA1
Gancao (radix glycyrrhizae)	MOL004908	Glabridin	NCOA2
Gancao (radix glycyrrhizae)	MOL004908	Glabridin	PPARG
Gancao (radix glycyrrhizae)	MOL004908	Glabridin	PTGS2
Gancao (radix glycyrrhizae)	MOL004908	Glabridin	RXRA
Gancao (radix glycyrrhizae)	MOL004908	Glabridin	RXRB
Gancao (radix glycyrrhizae)	MOL004908	Glabridin	CHEK1
Gancao (radix glycyrrhizae)	MOL004908	Glabridin	SCN5A
Gancao (radix glycyrrhizae)	MOL004908	Glabridin	PRSS1
Gancao (radix glycyrrhizae)	MOL004910	Glabranin	CAMKMT
Gancao (radix glycyrrhizae)	MOL004910	Glabranin	ESR1
Gancao (radix glycyrrhizae)	MOL004910	Glabranin	HSP90AB1
Gancao (radix glycyrrhizae)	MOL004910	Glabranin	PTGS1
Gancao (radix glycyrrhizae)	MOL004910	Glabranin	PTGS2
Gancao (radix glycyrrhizae)	MOL004910	Glabranin	SCN5A
Gancao (radix glycyrrhizae)	MOL004911	Glabrene	AR
Gancao (radix glycyrrhizae)	MOL004911	Glabrene	ADRB2
Gancao (radix glycyrrhizae)	MOL004911	Glabrene	CAMKMT
Gancao (radix glycyrrhizae)	MOL004911	Glabrene	CDK2
Gancao (radix glycyrrhizae)	MOL004911	Glabrene	ESR1
Gancao (radix glycyrrhizae)	MOL004911	Glabrene	ESR2
Gancao (radix glycyrrhizae)	MOL004911	Glabrene	GSK3B
Gancao (radix glycyrrhizae)	MOL004911	Glabrene	HSP90AB1
Gancao (radix glycyrrhizae)	MOL004911	Glabrene	MAPK14
Gancao (radix glycyrrhizae)	MOL004911	Glabrene	NCOA2
Gancao (radix glycyrrhizae)	MOL004911	Glabrene	PPARG
Gancao (radix glycyrrhizae)	MOL004911	Glabrene	PTGS1
Gancao (radix glycyrrhizae)	MOL004911	Glabrene	PTGS2
Gancao (radix glycyrrhizae)	MOL004911	Glabrene	RXRA
Gancao (radix glycyrrhizae)	MOL004911	Glabrene	SCN5A
Gancao (radix glycyrrhizae)	MOL004911	Glabrene	PRSS1
Gancao (radix glycyrrhizae)	MOL004912	Glabrone	ACHE
Gancao (radix glycyrrhizae)	MOL004912	Glabrone	AR
Gancao (radix glycyrrhizae)	MOL004912	Glabrone	CAMKMT
Gancao (radix glycyrrhizae)	MOL004912	Glabrone	CDK2
Gancao (radix glycyrrhizae)	MOL004912	Glabrone	CCNA2
Gancao (radix glycyrrhizae)	MOL004912	Glabrone	DPP4
Gancao (radix glycyrrhizae)	MOL004912	Glabrone	ESR1
Gancao (radix glycyrrhizae)	MOL004912	Glabrone	ESR2
Gancao (radix glycyrrhizae)	MOL004912	Glabrone	GSK3B
Gancao (radix glycyrrhizae)	MOL004912	Glabrone	MAPK14
Gancao (radix glycyrrhizae)	MOL004912	Glabrone	PPARG
Gancao (radix glycyrrhizae)	MOL004912	Glabrone	PTGS1
Gancao (radix glycyrrhizae)	MOL004912	Glabrone	PTGS2
Gancao (radix glycyrrhizae)	MOL004912	Glabrone	RXRA
Gancao (radix glycyrrhizae)	MOL004912	Glabrone	CHEK1
Gancao (radix glycyrrhizae)	MOL004912	Glabrone	SCN5A
Gancao (radix glycyrrhizae)	MOL004912	Glabrone	PRSS1
Gancao (radix glycyrrhizae)	MOL004913	1,3-dihydroxy-9-methoxy-6-benzofurano[3,2-c]chromenone	CDK2
Gancao (radix glycyrrhizae)	MOL004913	1,3-dihydroxy-9-methoxy-6-benzofurano[3,2-c]chromenone	CCNA2
Gancao (radix glycyrrhizae)	MOL004913	1,3-dihydroxy-9-methoxy-6-benzofurano[3,2-c]chromenone	ESR1
Gancao (radix glycyrrhizae)	MOL004913	1,3-dihydroxy-9-methoxy-6-benzofurano[3,2-c]chromenone	ESR2
Gancao (radix glycyrrhizae)	MOL004913	1,3-dihydroxy-9-methoxy-6-benzofurano[3,2-c]chromenone	GSK3B
Gancao (radix glycyrrhizae)	MOL004913	1,3-dihydroxy-9-methoxy-6-benzofurano[3,2-c]chromenone	HSP90AB1
Gancao (radix glycyrrhizae)	MOL004913	1,3-dihydroxy-9-methoxy-6-benzofurano[3,2-c]chromenone	MAPK14
Gancao (radix glycyrrhizae)	MOL004913	1,3-dihydroxy-9-methoxy-6-benzofurano[3,2-c]chromenone	PPARG
Gancao (radix glycyrrhizae)	MOL004913	1,3-dihydroxy-9-methoxy-6-benzofurano[3,2-c]chromenone	CHEK1
Gancao (radix glycyrrhizae)	MOL004914	1,3-dihydroxy-8,9-dimethoxy-6-benzofurano[3,2-c]chromenone	AR
Gancao (radix glycyrrhizae)	MOL004914	1,3-dihydroxy-8,9-dimethoxy-6-benzofurano[3,2-c]chromenone	CDK2
Gancao (radix glycyrrhizae)	MOL004914	1,3-dihydroxy-8,9-dimethoxy-6-benzofurano[3,2-c]chromenone	ESR1
Gancao (radix glycyrrhizae)	MOL004914	1,3-dihydroxy-8,9-dimethoxy-6-benzofurano[3,2-c]chromenone	GSK3B
Gancao (radix glycyrrhizae)	MOL004914	1,3-dihydroxy-8,9-dimethoxy-6-benzofurano[3,2-c]chromenone	HSP90AB1
Gancao (radix glycyrrhizae)	MOL004914	1,3-dihydroxy-8,9-dimethoxy-6-benzofurano[3,2-c]chromenone	MAPK14
Gancao (radix glycyrrhizae)	MOL004914	1,3-dihydroxy-8,9-dimethoxy-6-benzofurano[3,2-c]chromenone	PPARG
Gancao (radix glycyrrhizae)	MOL004914	1,3-dihydroxy-8,9-dimethoxy-6-benzofurano[3,2-c]chromenone	CHEK1
Gancao (radix glycyrrhizae)	MOL004915	Eurycarpin A	AR
Gancao (radix glycyrrhizae)	MOL004915	Eurycarpin A	CAMKMT
Gancao (radix glycyrrhizae)	MOL004915	Eurycarpin A	CDK2
Gancao (radix glycyrrhizae)	MOL004915	Eurycarpin A	CCNA2
Gancao (radix glycyrrhizae)	MOL004915	Eurycarpin A	DPP4
Gancao (radix glycyrrhizae)	MOL004915	Eurycarpin A	ESR1
Gancao (radix glycyrrhizae)	MOL004915	Eurycarpin A	ESR2
Gancao (radix glycyrrhizae)	MOL004915	Eurycarpin A	GSK3B
Gancao (radix glycyrrhizae)	MOL004915	Eurycarpin A	HSP90AB1
Gancao (radix glycyrrhizae)	MOL004915	Eurycarpin A	MAPK14
Gancao (radix glycyrrhizae)	MOL004915	Eurycarpin A	PPARG
Gancao (radix glycyrrhizae)	MOL004915	Eurycarpin A	PTGS2
Gancao (radix glycyrrhizae)	MOL004915	Eurycarpin A	CHEK1
Gancao (radix glycyrrhizae)	MOL004915	Eurycarpin A	SCN5A
Gancao (radix glycyrrhizae)	MOL004915	Eurycarpin A	PRSS1
Gancao (radix glycyrrhizae)	MOL004924	(-)-Medicocarpin	ACHE
Gancao (radix glycyrrhizae)	MOL004924	(-)-Medicocarpin	PTGS2
Gancao (radix glycyrrhizae)	MOL004935	Sigmoidin-B	CAMKMT
Gancao (radix glycyrrhizae)	MOL004935	Sigmoidin-B	ESR1
Gancao (radix glycyrrhizae)	MOL004935	Sigmoidin-B	HSP90AB1
Gancao (radix glycyrrhizae)	MOL004935	Sigmoidin-B	PTGS2
Gancao (radix glycyrrhizae)	MOL004935	Sigmoidin-B	KDR
Gancao (radix glycyrrhizae)	MOL004941	(2R)-7-hydroxy-2-(4-hydroxyphenyl)chroman-4-one	MAOB
Gancao (radix glycyrrhizae)	MOL004941	(2R)-7-hydroxy-2-(4-hydroxyphenyl)chroman-4-one	ADRB2
Gancao (radix glycyrrhizae)	MOL004941	(2R)-7-hydroxy-2-(4-hydroxyphenyl)chroman-4-one	DPEP1
Gancao (radix glycyrrhizae)	MOL004941	(2R)-7-hydroxy-2-(4-hydroxyphenyl)chroman-4-one	CAMKMT
Gancao (radix glycyrrhizae)	MOL004941	(2R)-7-hydroxy-2-(4-hydroxyphenyl)chroman-4-one	PKIA
Gancao (radix glycyrrhizae)	MOL004941	(2R)-7-hydroxy-2-(4-hydroxyphenyl)chroman-4-one	ESR1
Gancao (radix glycyrrhizae)	MOL004941	(2R)-7-hydroxy-2-(4-hydroxyphenyl)chroman-4-one	GABRA1
Gancao (radix glycyrrhizae)	MOL004941	(2R)-7-hydroxy-2-(4-hydroxyphenyl)chroman-4-one	HSP90AB1
Gancao (radix glycyrrhizae)	MOL004941	(2R)-7-hydroxy-2-(4-hydroxyphenyl)chroman-4-one	PTGS1
Gancao (radix glycyrrhizae)	MOL004941	(2R)-7-hydroxy-2-(4-hydroxyphenyl)chroman-4-one	PTGS2
Gancao (radix glycyrrhizae)	MOL004941	(2R)-7-hydroxy-2-(4-hydroxyphenyl)chroman-4-one	RXRA
Gancao (radix glycyrrhizae)	MOL004941	(2R)-7-hydroxy-2-(4-hydroxyphenyl)chroman-4-one	SLC6A4
Gancao (radix glycyrrhizae)	MOL004945	(2S)-7-hydroxy-2-(4-hydroxyphenyl)-8-(3-methylbut-2-enyl)chroman-4-one	ADRA1B
Gancao (radix glycyrrhizae)	MOL004945	(2S)-7-hydroxy-2-(4-hydroxyphenyl)-8-(3-methylbut-2-enyl)chroman-4-one	ADRB2
Gancao (radix glycyrrhizae)	MOL004945	(2S)-7-hydroxy-2-(4-hydroxyphenyl)-8-(3-methylbut-2-enyl)chroman-4-one	CAMKMT
Gancao (radix glycyrrhizae)	MOL004945	(2S)-7-hydroxy-2-(4-hydroxyphenyl)-8-(3-methylbut-2-enyl)chroman-4-one	ESR1
Gancao (radix glycyrrhizae)	MOL004945	(2S)-7-hydroxy-2-(4-hydroxyphenyl)-8-(3-methylbut-2-enyl)chroman-4-one	ESR2
Gancao (radix glycyrrhizae)	MOL004945	(2S)-7-hydroxy-2-(4-hydroxyphenyl)-8-(3-methylbut-2-enyl)chroman-4-one	HSP90AB1
Gancao (radix glycyrrhizae)	MOL004945	(2S)-7-hydroxy-2-(4-hydroxyphenyl)-8-(3-methylbut-2-enyl)chroman-4-one	PTGS1
Gancao (radix glycyrrhizae)	MOL004945	(2S)-7-hydroxy-2-(4-hydroxyphenyl)-8-(3-methylbut-2-enyl)chroman-4-one	PTGS2
Gancao (radix glycyrrhizae)	MOL004945	(2S)-7-hydroxy-2-(4-hydroxyphenyl)-8-(3-methylbut-2-enyl)chroman-4-one	SCN5A
Gancao (radix glycyrrhizae)	MOL004948	Isoglycyrol	AR
Gancao (radix glycyrrhizae)	MOL004948	Isoglycyrol	DPP4
Gancao (radix glycyrrhizae)	MOL004948	Isoglycyrol	ESR1
Gancao (radix glycyrrhizae)	MOL004948	Isoglycyrol	GSK3B
Gancao (radix glycyrrhizae)	MOL004948	Isoglycyrol	PTGS2
Gancao (radix glycyrrhizae)	MOL004949	Isolicoflavonol	AR
Gancao (radix glycyrrhizae)	MOL004949	Isolicoflavonol	CAMKMT
Gancao (radix glycyrrhizae)	MOL004949	Isolicoflavonol	CDK2
Gancao (radix glycyrrhizae)	MOL004949	Isolicoflavonol	CCNA2
Gancao (radix glycyrrhizae)	MOL004949	Isolicoflavonol	ESR1
Gancao (radix glycyrrhizae)	MOL004949	Isolicoflavonol	GSK3B
Gancao (radix glycyrrhizae)	MOL004949	Isolicoflavonol	HSP90AB1
Gancao (radix glycyrrhizae)	MOL004949	Isolicoflavonol	NCOA2
Gancao (radix glycyrrhizae)	MOL004949	Isolicoflavonol	PPARG
Gancao (radix glycyrrhizae)	MOL004949	Isolicoflavonol	PTGS2
Gancao (radix glycyrrhizae)	MOL004949	Isolicoflavonol	PRSS1
Gancao (radix glycyrrhizae)	MOL004957	HMO	MAOB
Gancao (radix glycyrrhizae)	MOL004957	HMO	AR
Gancao (radix glycyrrhizae)	MOL004957	HMO	ADRB2
Gancao (radix glycyrrhizae)	MOL004957	HMO	CAMKMT
Gancao (radix glycyrrhizae)	MOL004957	HMO	PKIA
Gancao (radix glycyrrhizae)	MOL004957	HMO	CDK2
Gancao (radix glycyrrhizae)	MOL004957	HMO	CCNA2
Gancao (radix glycyrrhizae)	MOL004957	HMO	DPP4
Gancao (radix glycyrrhizae)	MOL004957	HMO	ESR1
Gancao (radix glycyrrhizae)	MOL004957	HMO	ESR2
Gancao (radix glycyrrhizae)	MOL004957	HMO	GSK3B
Gancao (radix glycyrrhizae)	MOL004957	HMO	IGHG1
Gancao (radix glycyrrhizae)	MOL004957	HMO	MAPK14
Gancao (radix glycyrrhizae)	MOL004957	HMO	CHRM1
Gancao (radix glycyrrhizae)	MOL004957	HMO	PPARG
Gancao (radix glycyrrhizae)	MOL004957	HMO	PTGS1
Gancao (radix glycyrrhizae)	MOL004957	HMO	PTGS2
Gancao (radix glycyrrhizae)	MOL004957	HMO	RXRA
Gancao (radix glycyrrhizae)	MOL004957	HMO	CHEK1
Gancao (radix glycyrrhizae)	MOL004957	HMO	SLC6A3
Gancao (radix glycyrrhizae)	MOL004957	HMO	SLC6A4
Gancao (radix glycyrrhizae)	MOL004957	HMO	SCN5A
Gancao (radix glycyrrhizae)	MOL004957	HMO	PRSS1
Gancao (radix glycyrrhizae)	MOL004959	1-Methoxyphaseollidin	ADRA1B
Gancao (radix glycyrrhizae)	MOL004959	1-Methoxyphaseollidin	ADRA1D
Gancao (radix glycyrrhizae)	MOL004959	1-Methoxyphaseollidin	AR
Gancao (radix glycyrrhizae)	MOL004959	1-Methoxyphaseollidin	ADRB2
Gancao (radix glycyrrhizae)	MOL004959	1-Methoxyphaseollidin	CAMKMT
Gancao (radix glycyrrhizae)	MOL004959	1-Methoxyphaseollidin	CDK2
Gancao (radix glycyrrhizae)	MOL004959	1-Methoxyphaseollidin	CCNA2
Gancao (radix glycyrrhizae)	MOL004959	1-Methoxyphaseollidin	ESR1
Gancao (radix glycyrrhizae)	MOL004959	1-Methoxyphaseollidin	ESR2
Gancao (radix glycyrrhizae)	MOL004959	1-Methoxyphaseollidin	GSK3B
Gancao (radix glycyrrhizae)	MOL004959	1-Methoxyphaseollidin	HSP90AB1
Gancao (radix glycyrrhizae)	MOL004959	1-Methoxyphaseollidin	MAPK14
Gancao (radix glycyrrhizae)	MOL004959	1-Methoxyphaseollidin	NCOA1
Gancao (radix glycyrrhizae)	MOL004959	1-Methoxyphaseollidin	NCOA2
Gancao (radix glycyrrhizae)	MOL004959	1-Methoxyphaseollidin	PPARG
Gancao (radix glycyrrhizae)	MOL004959	1-Methoxyphaseollidin	KCNH2
Gancao (radix glycyrrhizae)	MOL004959	1-Methoxyphaseollidin	PTGS1
Gancao (radix glycyrrhizae)	MOL004959	1-Methoxyphaseollidin	PTGS2
Gancao (radix glycyrrhizae)	MOL004959	1-Methoxyphaseollidin	RXRA
Gancao (radix glycyrrhizae)	MOL004959	1-Methoxyphaseollidin	SCN5A
Gancao (radix glycyrrhizae)	MOL004959	1-Methoxyphaseollidin	PRSS1
Gancao (radix glycyrrhizae)	MOL004959	1-Methoxyphaseollidin	KDR
Gancao (radix glycyrrhizae)	MOL004961	Quercetin der.	AR
Gancao (radix glycyrrhizae)	MOL004961	Quercetin der.	CAMKMT
Gancao (radix glycyrrhizae)	MOL004961	Quercetin der.	CDK2
Gancao (radix glycyrrhizae)	MOL004961	Quercetin der.	DPP4
Gancao (radix glycyrrhizae)	MOL004961	Quercetin der.	ESR1
Gancao (radix glycyrrhizae)	MOL004961	Quercetin der.	ESR2
Gancao (radix glycyrrhizae)	MOL004961	Quercetin der.	GSK3B
Gancao (radix glycyrrhizae)	MOL004961	Quercetin der.	HSP90AB1
Gancao (radix glycyrrhizae)	MOL004961	Quercetin der.	MAPK14
Gancao (radix glycyrrhizae)	MOL004961	Quercetin der.	NCOA2
Gancao (radix glycyrrhizae)	MOL004961	Quercetin der.	PPARG
Gancao (radix glycyrrhizae)	MOL004961	Quercetin der.	PTGS1
Gancao (radix glycyrrhizae)	MOL004961	Quercetin der.	PTGS2
Gancao (radix glycyrrhizae)	MOL004961	Quercetin der.	SCN5A
Gancao (radix glycyrrhizae)	MOL004961	Quercetin der.	PRSS1
Gancao (radix glycyrrhizae)	MOL004966	3'-Hydroxy-4'-O-Methylglabridin	ADRA1B
Gancao (radix glycyrrhizae)	MOL004966	3'-Hydroxy-4'-O-Methylglabridin	AR
Gancao (radix glycyrrhizae)	MOL004966	3'-Hydroxy-4'-O-Methylglabridin	ADRB2
Gancao (radix glycyrrhizae)	MOL004966	3'-Hydroxy-4'-O-Methylglabridin	CAMKMT
Gancao (radix glycyrrhizae)	MOL004966	3'-Hydroxy-4'-O-Methylglabridin	CDK2
Gancao (radix glycyrrhizae)	MOL004966	3'-Hydroxy-4'-O-Methylglabridin	F7
Gancao (radix glycyrrhizae)	MOL004966	3'-Hydroxy-4'-O-Methylglabridin	CCNA2
Gancao (radix glycyrrhizae)	MOL004966	3'-Hydroxy-4'-O-Methylglabridin	ESR1
Gancao (radix glycyrrhizae)	MOL004966	3'-Hydroxy-4'-O-Methylglabridin	ESR2
Gancao (radix glycyrrhizae)	MOL004966	3'-Hydroxy-4'-O-Methylglabridin	GSK3B
Gancao (radix glycyrrhizae)	MOL004966	3'-Hydroxy-4'-O-Methylglabridin	HSP90AB1
Gancao (radix glycyrrhizae)	MOL004966	3'-Hydroxy-4'-O-Methylglabridin	MAPK14
Gancao (radix glycyrrhizae)	MOL004966	3'-Hydroxy-4'-O-Methylglabridin	NCOA1
Gancao (radix glycyrrhizae)	MOL004966	3'-Hydroxy-4'-O-Methylglabridin	NCOA2
Gancao (radix glycyrrhizae)	MOL004966	3'-Hydroxy-4'-O-Methylglabridin	PPARG
Gancao (radix glycyrrhizae)	MOL004966	3'-Hydroxy-4'-O-Methylglabridin	KCNH2
Gancao (radix glycyrrhizae)	MOL004966	3'-Hydroxy-4'-O-Methylglabridin	PTGS1
Gancao (radix glycyrrhizae)	MOL004966	3'-Hydroxy-4'-O-Methylglabridin	PTGS2
Gancao (radix glycyrrhizae)	MOL004966	3'-Hydroxy-4'-O-Methylglabridin	CHEK1
Gancao (radix glycyrrhizae)	MOL004966	3'-Hydroxy-4'-O-Methylglabridin	SCN5A
Gancao (radix glycyrrhizae)	MOL004966	3'-Hydroxy-4'-O-Methylglabridin	PRSS1
Gancao (radix glycyrrhizae)	MOL004966	3'-Hydroxy-4'-O-Methylglabridin	KDR
Gancao (radix glycyrrhizae)	MOL004974	3'-Methoxyglabridin	ACHE
Gancao (radix glycyrrhizae)	MOL004974	3'-Methoxyglabridin	ADRA1B
Gancao (radix glycyrrhizae)	MOL004974	3'-Methoxyglabridin	AR
Gancao (radix glycyrrhizae)	MOL004974	3'-Methoxyglabridin	ADRB2
Gancao (radix glycyrrhizae)	MOL004974	3'-Methoxyglabridin	CAMKMT
Gancao (radix glycyrrhizae)	MOL004974	3'-Methoxyglabridin	CDK2
Gancao (radix glycyrrhizae)	MOL004974	3'-Methoxyglabridin	F7
Gancao (radix glycyrrhizae)	MOL004974	3'-Methoxyglabridin	CCNA2
Gancao (radix glycyrrhizae)	MOL004974	3'-Methoxyglabridin	ESR1
Gancao (radix glycyrrhizae)	MOL004974	3'-Methoxyglabridin	ESR2
Gancao (radix glycyrrhizae)	MOL004974	3'-Methoxyglabridin	GSK3B
Gancao (radix glycyrrhizae)	MOL004974	3'-Methoxyglabridin	HSP90AB1
Gancao (radix glycyrrhizae)	MOL004974	3'-Methoxyglabridin	MAPK14
Gancao (radix glycyrrhizae)	MOL004974	3'-Methoxyglabridin	NCOA1
Gancao (radix glycyrrhizae)	MOL004974	3'-Methoxyglabridin	NCOA2
Gancao (radix glycyrrhizae)	MOL004974	3'-Methoxyglabridin	PPARG
Gancao (radix glycyrrhizae)	MOL004974	3'-Methoxyglabridin	KCNH2
Gancao (radix glycyrrhizae)	MOL004974	3'-Methoxyglabridin	PTGS1
Gancao (radix glycyrrhizae)	MOL004974	3'-Methoxyglabridin	PTGS2
Gancao (radix glycyrrhizae)	MOL004974	3'-Methoxyglabridin	RXRA
Gancao (radix glycyrrhizae)	MOL004974	3'-Methoxyglabridin	CHEK1
Gancao (radix glycyrrhizae)	MOL004974	3'-Methoxyglabridin	SCN5A
Gancao (radix glycyrrhizae)	MOL004974	3'-Methoxyglabridin	PRSS1
Gancao (radix glycyrrhizae)	MOL004978	2-[(3R)-8,8-dimethyl-3,4-dihydro-2H-pyrano[6,5-f]chromen-3-yl]-5-methoxyphenol	ACHE
Gancao (radix glycyrrhizae)	MOL004978	2-[(3R)-8,8-dimethyl-3,4-dihydro-2H-pyrano[6,5-f]chromen-3-yl]-5-methoxyphenol	ADRA1B
Gancao (radix glycyrrhizae)	MOL004978	2-[(3R)-8,8-dimethyl-3,4-dihydro-2H-pyrano[6,5-f]chromen-3-yl]-5-methoxyphenol	AR
Gancao (radix glycyrrhizae)	MOL004978	2-[(3R)-8,8-dimethyl-3,4-dihydro-2H-pyrano[6,5-f]chromen-3-yl]-5-methoxyphenol	ADRB2
Gancao (radix glycyrrhizae)	MOL004978	2-[(3R)-8,8-dimethyl-3,4-dihydro-2H-pyrano[6,5-f]chromen-3-yl]-5-methoxyphenol	CAMKMT
Gancao (radix glycyrrhizae)	MOL004978	2-[(3R)-8,8-dimethyl-3,4-dihydro-2H-pyrano[6,5-f]chromen-3-yl]-5-methoxyphenol	CDK2
Gancao (radix glycyrrhizae)	MOL004978	2-[(3R)-8,8-dimethyl-3,4-dihydro-2H-pyrano[6,5-f]chromen-3-yl]-5-methoxyphenol	CCNA2
Gancao (radix glycyrrhizae)	MOL004978	2-[(3R)-8,8-dimethyl-3,4-dihydro-2H-pyrano[6,5-f]chromen-3-yl]-5-methoxyphenol	ESR1
Gancao (radix glycyrrhizae)	MOL004978	2-[(3R)-8,8-dimethyl-3,4-dihydro-2H-pyrano[6,5-f]chromen-3-yl]-5-methoxyphenol	ESR2
Gancao (radix glycyrrhizae)	MOL004978	2-[(3R)-8,8-dimethyl-3,4-dihydro-2H-pyrano[6,5-f]chromen-3-yl]-5-methoxyphenol	GSK3B
Gancao (radix glycyrrhizae)	MOL004978	2-[(3R)-8,8-dimethyl-3,4-dihydro-2H-pyrano[6,5-f]chromen-3-yl]-5-methoxyphenol	MAPK14
Gancao (radix glycyrrhizae)	MOL004978	2-[(3R)-8,8-dimethyl-3,4-dihydro-2H-pyrano[6,5-f]chromen-3-yl]-5-methoxyphenol	CHRM1
Gancao (radix glycyrrhizae)	MOL004978	2-[(3R)-8,8-dimethyl-3,4-dihydro-2H-pyrano[6,5-f]chromen-3-yl]-5-methoxyphenol	CHRM3
Gancao (radix glycyrrhizae)	MOL004978	2-[(3R)-8,8-dimethyl-3,4-dihydro-2H-pyrano[6,5-f]chromen-3-yl]-5-methoxyphenol	NCOA1
Gancao (radix glycyrrhizae)	MOL004978	2-[(3R)-8,8-dimethyl-3,4-dihydro-2H-pyrano[6,5-f]chromen-3-yl]-5-methoxyphenol	NCOA2
Gancao (radix glycyrrhizae)	MOL004978	2-[(3R)-8,8-dimethyl-3,4-dihydro-2H-pyrano[6,5-f]chromen-3-yl]-5-methoxyphenol	PPARG
Gancao (radix glycyrrhizae)	MOL004978	2-[(3R)-8,8-dimethyl-3,4-dihydro-2H-pyrano[6,5-f]chromen-3-yl]-5-methoxyphenol	KCNH2
Gancao (radix glycyrrhizae)	MOL004978	2-[(3R)-8,8-dimethyl-3,4-dihydro-2H-pyrano[6,5-f]chromen-3-yl]-5-methoxyphenol	PTGS1
Gancao (radix glycyrrhizae)	MOL004978	2-[(3R)-8,8-dimethyl-3,4-dihydro-2H-pyrano[6,5-f]chromen-3-yl]-5-methoxyphenol	PTGS2
Gancao (radix glycyrrhizae)	MOL004978	2-[(3R)-8,8-dimethyl-3,4-dihydro-2H-pyrano[6,5-f]chromen-3-yl]-5-methoxyphenol	RXRA
Gancao (radix glycyrrhizae)	MOL004978	2-[(3R)-8,8-dimethyl-3,4-dihydro-2H-pyrano[6,5-f]chromen-3-yl]-5-methoxyphenol	RXRB
Gancao (radix glycyrrhizae)	MOL004978	2-[(3R)-8,8-dimethyl-3,4-dihydro-2H-pyrano[6,5-f]chromen-3-yl]-5-methoxyphenol	CHEK1
Gancao (radix glycyrrhizae)	MOL004978	2-[(3R)-8,8-dimethyl-3,4-dihydro-2H-pyrano[6,5-f]chromen-3-yl]-5-methoxyphenol	SLC6A3
Gancao (radix glycyrrhizae)	MOL004978	2-[(3R)-8,8-dimethyl-3,4-dihydro-2H-pyrano[6,5-f]chromen-3-yl]-5-methoxyphenol	SCN5A
Gancao (radix glycyrrhizae)	MOL004978	2-[(3R)-8,8-dimethyl-3,4-dihydro-2H-pyrano[6,5-f]chromen-3-yl]-5-methoxyphenol	PRSS1
Gancao (radix glycyrrhizae)	MOL004980	Inflacoumarin A	AR
Gancao (radix glycyrrhizae)	MOL004980	Inflacoumarin A	ADRB2
Gancao (radix glycyrrhizae)	MOL004980	Inflacoumarin A	CAMKMT
Gancao (radix glycyrrhizae)	MOL004980	Inflacoumarin A	DPP4
Gancao (radix glycyrrhizae)	MOL004980	Inflacoumarin A	ESR1
Gancao (radix glycyrrhizae)	MOL004980	Inflacoumarin A	HSP90AB1
Gancao (radix glycyrrhizae)	MOL004980	Inflacoumarin A	NCOA2
Gancao (radix glycyrrhizae)	MOL004980	Inflacoumarin A	PPARG
Gancao (radix glycyrrhizae)	MOL004980	Inflacoumarin A	PTGS1
Gancao (radix glycyrrhizae)	MOL004980	Inflacoumarin A	PTGS2
Gancao (radix glycyrrhizae)	MOL004980	Inflacoumarin A	SCN5A
Gancao (radix glycyrrhizae)	MOL004980	Inflacoumarin A	PRSS1
Gancao (radix glycyrrhizae)	MOL004985	icos-5-enoic acid	NCOA2
Gancao (radix glycyrrhizae)	MOL004988	Kanzonol F	AR
Gancao (radix glycyrrhizae)	MOL004988	Kanzonol F	CAMKMT
Gancao (radix glycyrrhizae)	MOL004988	Kanzonol F	ESR1
Gancao (radix glycyrrhizae)	MOL004988	Kanzonol F	ESR2
Gancao (radix glycyrrhizae)	MOL004988	Kanzonol F	NCOA2
Gancao (radix glycyrrhizae)	MOL004988	Kanzonol F	PTGS2
Gancao (radix glycyrrhizae)	MOL004989	6-prenylated eriodictyol	CAMKMT
Gancao (radix glycyrrhizae)	MOL004989	6-prenylated eriodictyol	F7
Gancao (radix glycyrrhizae)	MOL004989	6-prenylated eriodictyol	ESR1
Gancao (radix glycyrrhizae)	MOL004989	6-prenylated eriodictyol	HSP90AB1
Gancao (radix glycyrrhizae)	MOL004989	6-prenylated eriodictyol	PTGS2
Gancao (radix glycyrrhizae)	MOL004989	6-prenylated eriodictyol	SCN5A
Gancao (radix glycyrrhizae)	MOL004990	7,2',4'-trihydroxy¨Ü5-methoxy-3¨Üarylcoumarin	AR
Gancao (radix glycyrrhizae)	MOL004990	7,2',4'-trihydroxy¨Ü5-methoxy-3¨Üarylcoumarin	CDK2
Gancao (radix glycyrrhizae)	MOL004990	7,2',4'-trihydroxy¨Ü5-methoxy-3¨Üarylcoumarin	DPP4
Gancao (radix glycyrrhizae)	MOL004990	7,2',4'-trihydroxy¨Ü5-methoxy-3¨Üarylcoumarin	ESR1
Gancao (radix glycyrrhizae)	MOL004990	7,2',4'-trihydroxy¨Ü5-methoxy-3¨Üarylcoumarin	ESR2
Gancao (radix glycyrrhizae)	MOL004990	7,2',4'-trihydroxy¨Ü5-methoxy-3¨Üarylcoumarin	GSK3B
Gancao (radix glycyrrhizae)	MOL004990	7,2',4'-trihydroxy¨Ü5-methoxy-3¨Üarylcoumarin	HSP90AB1
Gancao (radix glycyrrhizae)	MOL004990	7,2',4'-trihydroxy¨Ü5-methoxy-3¨Üarylcoumarin	MAPK14
Gancao (radix glycyrrhizae)	MOL004990	7,2',4'-trihydroxy¨Ü5-methoxy-3¨Üarylcoumarin	PPARG
Gancao (radix glycyrrhizae)	MOL004990	7,2',4'-trihydroxy¨Ü5-methoxy-3¨Üarylcoumarin	PTGS1
Gancao (radix glycyrrhizae)	MOL004990	7,2',4'-trihydroxy¨Ü5-methoxy-3¨Üarylcoumarin	PTGS2
Gancao (radix glycyrrhizae)	MOL004990	7,2',4'-trihydroxy¨Ü5-methoxy-3¨Üarylcoumarin	CHEK1
Gancao (radix glycyrrhizae)	MOL004991	7-Acetoxy-2-methylisoflavone	ACHE
Gancao (radix glycyrrhizae)	MOL004991	7-Acetoxy-2-methylisoflavone	ADRA1B
Gancao (radix glycyrrhizae)	MOL004991	7-Acetoxy-2-methylisoflavone	ADRA1D
Gancao (radix glycyrrhizae)	MOL004991	7-Acetoxy-2-methylisoflavone	AR
Gancao (radix glycyrrhizae)	MOL004991	7-Acetoxy-2-methylisoflavone	ADRB2
Gancao (radix glycyrrhizae)	MOL004991	7-Acetoxy-2-methylisoflavone	CAMKMT
Gancao (radix glycyrrhizae)	MOL004991	7-Acetoxy-2-methylisoflavone	CDK2
Gancao (radix glycyrrhizae)	MOL004991	7-Acetoxy-2-methylisoflavone	DPP4
Gancao (radix glycyrrhizae)	MOL004991	7-Acetoxy-2-methylisoflavone	ESR1
Gancao (radix glycyrrhizae)	MOL004991	7-Acetoxy-2-methylisoflavone	GABRA1
Gancao (radix glycyrrhizae)	MOL004991	7-Acetoxy-2-methylisoflavone	GSK3B
Gancao (radix glycyrrhizae)	MOL004991	7-Acetoxy-2-methylisoflavone	HSP90AB1
Gancao (radix glycyrrhizae)	MOL004991	7-Acetoxy-2-methylisoflavone	MAPK14
Gancao (radix glycyrrhizae)	MOL004991	7-Acetoxy-2-methylisoflavone	NCOA2
Gancao (radix glycyrrhizae)	MOL004991	7-Acetoxy-2-methylisoflavone	PPARG
Gancao (radix glycyrrhizae)	MOL004991	7-Acetoxy-2-methylisoflavone	PTGS1
Gancao (radix glycyrrhizae)	MOL004991	7-Acetoxy-2-methylisoflavone	PTGS2
Gancao (radix glycyrrhizae)	MOL004991	7-Acetoxy-2-methylisoflavone	RXRA
Gancao (radix glycyrrhizae)	MOL004991	7-Acetoxy-2-methylisoflavone	CHEK1
Gancao (radix glycyrrhizae)	MOL004991	7-Acetoxy-2-methylisoflavone	SCN5A
Gancao (radix glycyrrhizae)	MOL004991	7-Acetoxy-2-methylisoflavone	PRSS1
Gancao (radix glycyrrhizae)	MOL004993	8-prenylated eriodictyol	CAMKMT
Gancao (radix glycyrrhizae)	MOL004993	8-prenylated eriodictyol	F7
Gancao (radix glycyrrhizae)	MOL004993	8-prenylated eriodictyol	ESR1
Gancao (radix glycyrrhizae)	MOL004993	8-prenylated eriodictyol	HSP90AB1
Gancao (radix glycyrrhizae)	MOL004993	8-prenylated eriodictyol	NCOA1
Gancao (radix glycyrrhizae)	MOL004993	8-prenylated eriodictyol	PTGS2
Gancao (radix glycyrrhizae)	MOL004993	8-prenylated eriodictyol	SCN5A
Gancao (radix glycyrrhizae)	MOL004996	gadelaidic acid	NCOA2
Gancao (radix glycyrrhizae)	MOL005000	Gancaonin G	AR
Gancao (radix glycyrrhizae)	MOL005000	Gancaonin G	CAMKMT
Gancao (radix glycyrrhizae)	MOL005000	Gancaonin G	CCNA2
Gancao (radix glycyrrhizae)	MOL005000	Gancaonin G	DPP4
Gancao (radix glycyrrhizae)	MOL005000	Gancaonin G	ESR1
Gancao (radix glycyrrhizae)	MOL005000	Gancaonin G	ESR2
Gancao (radix glycyrrhizae)	MOL005000	Gancaonin G	GSK3B
Gancao (radix glycyrrhizae)	MOL005000	Gancaonin G	HSP90AB1
Gancao (radix glycyrrhizae)	MOL005000	Gancaonin G	MAPK14
Gancao (radix glycyrrhizae)	MOL005000	Gancaonin G	NCOA2
Gancao (radix glycyrrhizae)	MOL005000	Gancaonin G	PPARG
Gancao (radix glycyrrhizae)	MOL005000	Gancaonin G	PTGS2
Gancao (radix glycyrrhizae)	MOL005000	Gancaonin G	CHEK1
Gancao (radix glycyrrhizae)	MOL005000	Gancaonin G	PRSS1
Gancao (radix glycyrrhizae)	MOL005001	Gancaonin H	AR
Gancao (radix glycyrrhizae)	MOL005001	Gancaonin H	CAMKMT
Gancao (radix glycyrrhizae)	MOL005001	Gancaonin H	CCNA2
Gancao (radix glycyrrhizae)	MOL005001	Gancaonin H	ESR1
Gancao (radix glycyrrhizae)	MOL005001	Gancaonin H	HSP90AB1
Gancao (radix glycyrrhizae)	MOL005001	Gancaonin H	NCOA2
Gancao (radix glycyrrhizae)	MOL005001	Gancaonin H	PTGS2
Gancao (radix glycyrrhizae)	MOL005001	Gancaonin H	PRSS1
Gancao (radix glycyrrhizae)	MOL005001	Gancaonin H	KDR
Gancao (radix glycyrrhizae)	MOL005003	Licoagrocarpin	ACHE
Gancao (radix glycyrrhizae)	MOL005003	Licoagrocarpin	ADRA1B
Gancao (radix glycyrrhizae)	MOL005003	Licoagrocarpin	AR
Gancao (radix glycyrrhizae)	MOL005003	Licoagrocarpin	ADRB2
Gancao (radix glycyrrhizae)	MOL005003	Licoagrocarpin	CAMKMT
Gancao (radix glycyrrhizae)	MOL005003	Licoagrocarpin	CDK2
Gancao (radix glycyrrhizae)	MOL005003	Licoagrocarpin	CCNA2
Gancao (radix glycyrrhizae)	MOL005003	Licoagrocarpin	ESR1
Gancao (radix glycyrrhizae)	MOL005003	Licoagrocarpin	ESR2
Gancao (radix glycyrrhizae)	MOL005003	Licoagrocarpin	GSK3B
Gancao (radix glycyrrhizae)	MOL005003	Licoagrocarpin	HSP90AB1
Gancao (radix glycyrrhizae)	MOL005003	Licoagrocarpin	MAPK14
Gancao (radix glycyrrhizae)	MOL005003	Licoagrocarpin	CHRM1
Gancao (radix glycyrrhizae)	MOL005003	Licoagrocarpin	CHRM3
Gancao (radix glycyrrhizae)	MOL005003	Licoagrocarpin	CHRM5
Gancao (radix glycyrrhizae)	MOL005003	Licoagrocarpin	NCOA2
Gancao (radix glycyrrhizae)	MOL005003	Licoagrocarpin	PPARG
Gancao (radix glycyrrhizae)	MOL005003	Licoagrocarpin	KCNH2
Gancao (radix glycyrrhizae)	MOL005003	Licoagrocarpin	PTGS1
Gancao (radix glycyrrhizae)	MOL005003	Licoagrocarpin	PTGS2
Gancao (radix glycyrrhizae)	MOL005003	Licoagrocarpin	RXRA
Gancao (radix glycyrrhizae)	MOL005003	Licoagrocarpin	RXRB
Gancao (radix glycyrrhizae)	MOL005003	Licoagrocarpin	SCN5A
Gancao (radix glycyrrhizae)	MOL005003	Licoagrocarpin	PRSS1
Gancao (radix glycyrrhizae)	MOL005007	Glyasperins M	ACHE
Gancao (radix glycyrrhizae)	MOL005007	Glyasperins M	AR
Gancao (radix glycyrrhizae)	MOL005007	Glyasperins M	CAMKMT
Gancao (radix glycyrrhizae)	MOL005007	Glyasperins M	CDK2
Gancao (radix glycyrrhizae)	MOL005007	Glyasperins M	F7
Gancao (radix glycyrrhizae)	MOL005007	Glyasperins M	CCNA2
Gancao (radix glycyrrhizae)	MOL005007	Glyasperins M	ESR1
Gancao (radix glycyrrhizae)	MOL005007	Glyasperins M	ESR2
Gancao (radix glycyrrhizae)	MOL005007	Glyasperins M	GSK3B
Gancao (radix glycyrrhizae)	MOL005007	Glyasperins M	HSP90AB1
Gancao (radix glycyrrhizae)	MOL005007	Glyasperins M	NCOA1
Gancao (radix glycyrrhizae)	MOL005007	Glyasperins M	NCOA2
Gancao (radix glycyrrhizae)	MOL005007	Glyasperins M	PPARD
Gancao (radix glycyrrhizae)	MOL005007	Glyasperins M	PPARG
Gancao (radix glycyrrhizae)	MOL005007	Glyasperins M	KCNH2
Gancao (radix glycyrrhizae)	MOL005007	Glyasperins M	PTGS1
Gancao (radix glycyrrhizae)	MOL005007	Glyasperins M	PTGS2
Gancao (radix glycyrrhizae)	MOL005007	Glyasperins M	SCN5A
Gancao (radix glycyrrhizae)	MOL005007	Glyasperins M	PRSS1
Gancao (radix glycyrrhizae)	MOL005007	Glyasperins M	KDR
Gancao (radix glycyrrhizae)	MOL005008	Glycyrrhiza flavonol A	ACHE
Gancao (radix glycyrrhizae)	MOL005008	Glycyrrhiza flavonol A	AR
Gancao (radix glycyrrhizae)	MOL005008	Glycyrrhiza flavonol A	CAMKMT
Gancao (radix glycyrrhizae)	MOL005008	Glycyrrhiza flavonol A	CDK2
Gancao (radix glycyrrhizae)	MOL005008	Glycyrrhiza flavonol A	F7
Gancao (radix glycyrrhizae)	MOL005008	Glycyrrhiza flavonol A	CCNA2
Gancao (radix glycyrrhizae)	MOL005008	Glycyrrhiza flavonol A	DPP4
Gancao (radix glycyrrhizae)	MOL005008	Glycyrrhiza flavonol A	ESR1
Gancao (radix glycyrrhizae)	MOL005008	Glycyrrhiza flavonol A	ESR2
Gancao (radix glycyrrhizae)	MOL005008	Glycyrrhiza flavonol A	GSK3B
Gancao (radix glycyrrhizae)	MOL005008	Glycyrrhiza flavonol A	HSP90AB1
Gancao (radix glycyrrhizae)	MOL005008	Glycyrrhiza flavonol A	PTGS2
Gancao (radix glycyrrhizae)	MOL005008	Glycyrrhiza flavonol A	PRSS1
Gancao (radix glycyrrhizae)	MOL005012	Licoagroisoflavone	AR
Gancao (radix glycyrrhizae)	MOL005012	Licoagroisoflavone	CAMKMT
Gancao (radix glycyrrhizae)	MOL005012	Licoagroisoflavone	CDK2
Gancao (radix glycyrrhizae)	MOL005012	Licoagroisoflavone	CCNA2
Gancao (radix glycyrrhizae)	MOL005012	Licoagroisoflavone	DPP4
Gancao (radix glycyrrhizae)	MOL005012	Licoagroisoflavone	ESR1
Gancao (radix glycyrrhizae)	MOL005012	Licoagroisoflavone	ESR2
Gancao (radix glycyrrhizae)	MOL005012	Licoagroisoflavone	GSK3B
Gancao (radix glycyrrhizae)	MOL005012	Licoagroisoflavone	MAPK14
Gancao (radix glycyrrhizae)	MOL005012	Licoagroisoflavone	PPARG
Gancao (radix glycyrrhizae)	MOL005012	Licoagroisoflavone	PTGS2
Gancao (radix glycyrrhizae)	MOL005012	Licoagroisoflavone	CHEK1
Gancao (radix glycyrrhizae)	MOL005012	Licoagroisoflavone	SCN5A
Gancao (radix glycyrrhizae)	MOL005012	Licoagroisoflavone	PRSS1
Gancao (radix glycyrrhizae)	MOL005016	Odoratin	AR
Gancao (radix glycyrrhizae)	MOL005016	Odoratin	CAMKMT
Gancao (radix glycyrrhizae)	MOL005016	Odoratin	CDK2
Gancao (radix glycyrrhizae)	MOL005016	Odoratin	CCNA2
Gancao (radix glycyrrhizae)	MOL005016	Odoratin	DPP4
Gancao (radix glycyrrhizae)	MOL005016	Odoratin	ESR1
Gancao (radix glycyrrhizae)	MOL005016	Odoratin	ESR2
Gancao (radix glycyrrhizae)	MOL005016	Odoratin	GSK3B
Gancao (radix glycyrrhizae)	MOL005016	Odoratin	HSP90AB1
Gancao (radix glycyrrhizae)	MOL005016	Odoratin	MAPK14
Gancao (radix glycyrrhizae)	MOL005016	Odoratin	NCOA2
Gancao (radix glycyrrhizae)	MOL005016	Odoratin	PPARG
Gancao (radix glycyrrhizae)	MOL005016	Odoratin	PTGS1
Gancao (radix glycyrrhizae)	MOL005016	Odoratin	PTGS2
Gancao (radix glycyrrhizae)	MOL005016	Odoratin	RXRA
Gancao (radix glycyrrhizae)	MOL005016	Odoratin	CHEK1
Gancao (radix glycyrrhizae)	MOL005016	Odoratin	SCN5A
Gancao (radix glycyrrhizae)	MOL005016	Odoratin	PRSS1
Gancao (radix glycyrrhizae)	MOL005017	Phaseol	AR
Gancao (radix glycyrrhizae)	MOL005017	Phaseol	CDK2
Gancao (radix glycyrrhizae)	MOL005017	Phaseol	CCNA2
Gancao (radix glycyrrhizae)	MOL005017	Phaseol	ESR1
Gancao (radix glycyrrhizae)	MOL005017	Phaseol	GSK3B
Gancao (radix glycyrrhizae)	MOL005017	Phaseol	HSP90AB1
Gancao (radix glycyrrhizae)	MOL005017	Phaseol	MAPK14
Gancao (radix glycyrrhizae)	MOL005017	Phaseol	PPARG
Gancao (radix glycyrrhizae)	MOL005017	Phaseol	PTGS2
Gancao (radix glycyrrhizae)	MOL005017	Phaseol	CHEK1
Gancao (radix glycyrrhizae)	MOL005017	Phaseol	KDR
Gancao (radix glycyrrhizae)	MOL005018	Xambioona	CAMKMT
Gancao (radix glycyrrhizae)	MOL005018	Xambioona	ESR1
Gancao (radix glycyrrhizae)	MOL005018	Xambioona	ESR2
Gancao (radix glycyrrhizae)	MOL005018	Xambioona	NCOA2
Gancao (radix glycyrrhizae)	MOL005018	Xambioona	PTGS2
Gancao (radix glycyrrhizae)	MOL005020	dehydroglyasperins C	AR
Gancao (radix glycyrrhizae)	MOL005020	dehydroglyasperins C	ADRB2
Gancao (radix glycyrrhizae)	MOL005020	dehydroglyasperins C	CAMKMT
Gancao (radix glycyrrhizae)	MOL005020	dehydroglyasperins C	CDK2
Gancao (radix glycyrrhizae)	MOL005020	dehydroglyasperins C	CCNA2
Gancao (radix glycyrrhizae)	MOL005020	dehydroglyasperins C	ESR1
Gancao (radix glycyrrhizae)	MOL005020	dehydroglyasperins C	ESR2
Gancao (radix glycyrrhizae)	MOL005020	dehydroglyasperins C	HSP90AB1
Gancao (radix glycyrrhizae)	MOL005020	dehydroglyasperins C	MAPK14
Gancao (radix glycyrrhizae)	MOL005020	dehydroglyasperins C	NCOA2
Gancao (radix glycyrrhizae)	MOL005020	dehydroglyasperins C	PPARG
Gancao (radix glycyrrhizae)	MOL005020	dehydroglyasperins C	PTGS2
Gancao (radix glycyrrhizae)	MOL005020	dehydroglyasperins C	CHEK1
Gancao (radix glycyrrhizae)	MOL005020	dehydroglyasperins C	SCN5A
Gancao (radix glycyrrhizae)	MOL005020	dehydroglyasperins C	PRSS1
Houpu (cortex magnoliae officinalis)	MOL005970	Eucalyptol	ACHE
Houpu (cortex magnoliae officinalis)	MOL005970	Eucalyptol	ADRA1A
Houpu (cortex magnoliae officinalis)	MOL005970	Eucalyptol	ADRA1D
Houpu (cortex magnoliae officinalis)	MOL005970	Eucalyptol	ADRB2
Houpu (cortex magnoliae officinalis)	MOL005970	Eucalyptol	CA2
Houpu (cortex magnoliae officinalis)	MOL005970	Eucalyptol	OPRD1
Houpu (cortex magnoliae officinalis)	MOL005970	Eucalyptol	DRD1
Houpu (cortex magnoliae officinalis)	MOL005970	Eucalyptol	HSP90AB1
Houpu (cortex magnoliae officinalis)	MOL005970	Eucalyptol	IGHG1
Houpu (cortex magnoliae officinalis)	MOL005970	Eucalyptol	OPRM1
Houpu (cortex magnoliae officinalis)	MOL005970	Eucalyptol	CHRM1
Houpu (cortex magnoliae officinalis)	MOL005970	Eucalyptol	CHRM2
Houpu (cortex magnoliae officinalis)	MOL005970	Eucalyptol	CHRM3
Houpu (cortex magnoliae officinalis)	MOL005970	Eucalyptol	CHRM4
Houpu (cortex magnoliae officinalis)	MOL005970	Eucalyptol	CHRM5
Houpu (cortex magnoliae officinalis)	MOL005970	Eucalyptol	NCOA1
Houpu (cortex magnoliae officinalis)	MOL005970	Eucalyptol	NCOA2
Houpu (cortex magnoliae officinalis)	MOL005970	Eucalyptol	PTGS1
Houpu (cortex magnoliae officinalis)	MOL005970	Eucalyptol	PTGS2
Houpu (cortex magnoliae officinalis)	MOL005970	Eucalyptol	RXRA
Houpu (cortex magnoliae officinalis)	MOL005970	Eucalyptol	SLC6A4
Houpu (cortex magnoliae officinalis)	MOL005970	Eucalyptol	SCN5A
Houpu (cortex magnoliae officinalis)	MOL005980	Neohesperidin	CAMKMT
Houpu (cortex magnoliae officinalis)	MOL005980	Neohesperidin	HSP90AB1
Houpu (cortex magnoliae officinalis)	MOL005980	Neohesperidin	NCOA2
Houpu (cortex magnoliae officinalis)	MOL005980	Neohesperidin	PTGS1
Houpu (cortex magnoliae officinalis)	MOL005980	Neohesperidin	PTGS2
Houpu (cortex magnoliae officinalis)	MOL005980	Neohesperidin	SCN5A
Huangbai (cortex phellodendri)	MOL000098	quercetin	PSMD3
Huangbai (cortex phellodendri)	MOL000098	quercetin	MMP2
Huangbai (cortex phellodendri)	MOL000098	quercetin	HSPA5
Huangbai (cortex phellodendri)	MOL000098	quercetin	ACACA
Huangbai (cortex phellodendri)	MOL000098	quercetin	ACHE
Huangbai (cortex phellodendri)	MOL000098	quercetin	AHSA1
Huangbai (cortex phellodendri)	MOL000098	quercetin	AKR1B1
Huangbai (cortex phellodendri)	MOL000098	quercetin	MAOB
Huangbai (cortex phellodendri)	MOL000098	quercetin	AR
Huangbai (cortex phellodendri)	MOL000098	quercetin	BAX
Huangbai (cortex phellodendri)	MOL000098	quercetin	BCL2
Huangbai (cortex phellodendri)	MOL000098	quercetin	ALOX5
Huangbai (cortex phellodendri)	MOL000098	quercetin	AHR
Huangbai (cortex phellodendri)	MOL000098	quercetin	ABCG2
Huangbai (cortex phellodendri)	MOL000098	quercetin	BIRC5
Huangbai (cortex phellodendri)	MOL000098	quercetin	BCL2L1
Huangbai (cortex phellodendri)	MOL000098	quercetin	ADRB2
Huangbai (cortex phellodendri)	MOL000098	quercetin	CCL2
Huangbai (cortex phellodendri)	MOL000098	quercetin	CXCL10
Huangbai (cortex phellodendri)	MOL000098	quercetin	CXCL11
Huangbai (cortex phellodendri)	MOL000098	quercetin	CXCL2
Huangbai (cortex phellodendri)	MOL000098	quercetin	CASP3
Huangbai (cortex phellodendri)	MOL000098	quercetin	CASP8
Huangbai (cortex phellodendri)	MOL000098	quercetin	CASP9
Huangbai (cortex phellodendri)	MOL000098	quercetin	CTSD
Huangbai (cortex phellodendri)	MOL000098	quercetin	CAV1
Huangbai (cortex phellodendri)	MOL000098	quercetin	CD40LG
Huangbai (cortex phellodendri)	MOL000098	quercetin	CDK1
Huangbai (cortex phellodendri)	MOL000098	quercetin	TP53
Huangbai (cortex phellodendri)	MOL000098	quercetin	CLDN4
Huangbai (cortex phellodendri)	MOL000098	quercetin	F7
Huangbai (cortex phellodendri)	MOL000098	quercetin	COL1A1
Huangbai (cortex phellodendri)	MOL000098	quercetin	COL3A1
Huangbai (cortex phellodendri)	MOL000098	quercetin	CDKN1A
Huangbai (cortex phellodendri)	MOL000098	quercetin	CYP1A1
Huangbai (cortex phellodendri)	MOL000098	quercetin	CYP1A2
Huangbai (cortex phellodendri)	MOL000098	quercetin	CYP1B1
Huangbai (cortex phellodendri)	MOL000098	quercetin	CYP3A4
Huangbai (cortex phellodendri)	MOL000098	quercetin	DCAF5
Huangbai (cortex phellodendri)	MOL000098	quercetin	DPP4
Huangbai (cortex phellodendri)	MOL000098	quercetin	TOP1
Huangbai (cortex phellodendri)	MOL000098	quercetin	TOP2A
Huangbai (cortex phellodendri)	MOL000098	quercetin	DUOX2
Huangbai (cortex phellodendri)	MOL000098	quercetin	SELE
Huangbai (cortex phellodendri)	MOL000098	quercetin	EGFR
Huangbai (cortex phellodendri)	MOL000098	quercetin	SULT1E1
Huangbai (cortex phellodendri)	MOL000098	quercetin	ELK1
Huangbai (cortex phellodendri)	MOL000098	quercetin	EIF6
Huangbai (cortex phellodendri)	MOL000098	quercetin	CCND1
Huangbai (cortex phellodendri)	MOL000098	quercetin	CCNB1
Huangbai (cortex phellodendri)	MOL000098	quercetin	GABRA1
Huangbai (cortex phellodendri)	MOL000098	quercetin	GJA1
Huangbai (cortex phellodendri)	MOL000098	quercetin	GSTM1
Huangbai (cortex phellodendri)	MOL000098	quercetin	GSTM2
Huangbai (cortex phellodendri)	MOL000098	quercetin	GSTP1
Huangbai (cortex phellodendri)	MOL000098	quercetin	HSF1
Huangbai (cortex phellodendri)	MOL000098	quercetin	HSPB1
Huangbai (cortex phellodendri)	MOL000098	quercetin	HSP90AB1
Huangbai (cortex phellodendri)	MOL000098	quercetin	HMOX1
Huangbai (cortex phellodendri)	MOL000098	quercetin	HK2
Huangbai (cortex phellodendri)	MOL000098	quercetin	HAS2
Huangbai (cortex phellodendri)	MOL000098	quercetin	HIF1A
Huangbai (cortex phellodendri)	MOL000098	quercetin	CHUK
Huangbai (cortex phellodendri)	MOL000098	quercetin	IGFBP3
Huangbai (cortex phellodendri)	MOL000098	quercetin	IGF2
Huangbai (cortex phellodendri)	MOL000098	quercetin	INSRR
Huangbai (cortex phellodendri)	MOL000098	quercetin	ICAM1
Huangbai (cortex phellodendri)	MOL000098	quercetin	IFNG
Huangbai (cortex phellodendri)	MOL000098	quercetin	IRF1
Huangbai (cortex phellodendri)	MOL000098	quercetin	IL1A
Huangbai (cortex phellodendri)	MOL000098	quercetin	IL1B
Huangbai (cortex phellodendri)	MOL000098	quercetin	IL10RA
Huangbai (cortex phellodendri)	MOL000098	quercetin	IL2RA
Huangbai (cortex phellodendri)	MOL000098	quercetin	IL6R
Huangbai (cortex phellodendri)	MOL000098	quercetin	CXCL8
Huangbai (cortex phellodendri)	MOL000098	quercetin	MMP1
Huangbai (cortex phellodendri)	MOL000098	quercetin	MMP9
Huangbai (cortex phellodendri)	MOL000098	quercetin	MAPK1
Huangbai (cortex phellodendri)	MOL000098	quercetin	MYC
Huangbai (cortex phellodendri)	MOL000098	quercetin	MPO
Huangbai (cortex phellodendri)	MOL000098	quercetin	NQO1
Huangbai (cortex phellodendri)	MOL000098	quercetin	POR
Huangbai (cortex phellodendri)	MOL000098	quercetin	NCF1
Huangbai (cortex phellodendri)	MOL000098	quercetin	NFKBIA
Huangbai (cortex phellodendri)	MOL000098	quercetin	NFE2L2
Huangbai (cortex phellodendri)	MOL000098	quercetin	NCOA2
Huangbai (cortex phellodendri)	MOL000098	quercetin	NR1I2
Huangbai (cortex phellodendri)	MOL000098	quercetin	NR1I3
Huangbai (cortex phellodendri)	MOL000098	quercetin	ODC1
Huangbai (cortex phellodendri)	MOL000098	quercetin	SPP1
Huangbai (cortex phellodendri)	MOL000098	quercetin	PPARA
Huangbai (cortex phellodendri)	MOL000098	quercetin	PPARD
Huangbai (cortex phellodendri)	MOL000098	quercetin	PPARG
Huangbai (cortex phellodendri)	MOL000098	quercetin	PPARG
Huangbai (cortex phellodendri)	MOL000098	quercetin	SERPINE1
Huangbai (cortex phellodendri)	MOL000098	quercetin	PARP1
Huangbai (cortex phellodendri)	MOL000098	quercetin	KCNH2
Huangbai (cortex phellodendri)	MOL000098	quercetin	EGF
Huangbai (cortex phellodendri)	MOL000098	quercetin	PCOLCE
Huangbai (cortex phellodendri)	MOL000098	quercetin	PTGER3
Huangbai (cortex phellodendri)	MOL000098	quercetin	PTGS1
Huangbai (cortex phellodendri)	MOL000098	quercetin	PTGS2
Huangbai (cortex phellodendri)	MOL000098	quercetin	ACP3
Huangbai (cortex phellodendri)	MOL000098	quercetin	RUNX1T1
Huangbai (cortex phellodendri)	MOL000098	quercetin	PRKCA
Huangbai (cortex phellodendri)	MOL000098	quercetin	PRKCB
Huangbai (cortex phellodendri)	MOL000098	quercetin	FOS
Huangbai (cortex phellodendri)	MOL000098	quercetin	NPEPPS
Huangbai (cortex phellodendri)	MOL000098	quercetin	AKT1
Huangbai (cortex phellodendri)	MOL000098	quercetin	RAF1
Huangbai (cortex phellodendri)	MOL000098	quercetin	RASSF1
Huangbai (cortex phellodendri)	MOL000098	quercetin	RASA1
Huangbai (cortex phellodendri)	MOL000098	quercetin	ERBB2
Huangbai (cortex phellodendri)	MOL000098	quercetin	ERBB3
Huangbai (cortex phellodendri)	MOL000098	quercetin	RB1
Huangbai (cortex phellodendri)	MOL000098	quercetin	RXRA
Huangbai (cortex phellodendri)	MOL000098	quercetin	RUNX2
Huangbai (cortex phellodendri)	MOL000098	quercetin	CHEK2
Huangbai (cortex phellodendri)	MOL000098	quercetin	PON1
Huangbai (cortex phellodendri)	MOL000098	quercetin	STAT1
Huangbai (cortex phellodendri)	MOL000098	quercetin	SCN5A
Huangbai (cortex phellodendri)	MOL000098	quercetin	MMP3
Huangbai (cortex phellodendri)	MOL000098	quercetin	SOD1
Huangbai (cortex phellodendri)	MOL000098	quercetin	THBD
Huangbai (cortex phellodendri)	MOL000098	quercetin	PLAT
Huangbai (cortex phellodendri)	MOL000098	quercetin	F3
Huangbai (cortex phellodendri)	MOL000098	quercetin	JUN
Huangbai (cortex phellodendri)	MOL000098	quercetin	E2F1
Huangbai (cortex phellodendri)	MOL000098	quercetin	E2F2
Huangbai (cortex phellodendri)	MOL000098	quercetin	RELA
Huangbai (cortex phellodendri)	MOL000098	quercetin	PRSS1
Huangbai (cortex phellodendri)	MOL000098	quercetin	TNFAIP6
Huangbai (cortex phellodendri)	MOL000098	quercetin	DIO1
Huangbai (cortex phellodendri)	MOL000098	quercetin	PLAU
Huangbai (cortex phellodendri)	MOL000098	quercetin	VCAM1
Huangbai (cortex phellodendri)	MOL000098	quercetin	VEGFA
Huangbai (cortex phellodendri)	MOL000358	beta-sitosterol	ADRA1A
Huangbai (cortex phellodendri)	MOL000358	beta-sitosterol	ADRA1B
Huangbai (cortex phellodendri)	MOL000358	beta-sitosterol	BAX
Huangbai (cortex phellodendri)	MOL000358	beta-sitosterol	BCL2
Huangbai (cortex phellodendri)	MOL000358	beta-sitosterol	ADRB2
Huangbai (cortex phellodendri)	MOL000358	beta-sitosterol	CASP3
Huangbai (cortex phellodendri)	MOL000358	beta-sitosterol	CASP8
Huangbai (cortex phellodendri)	MOL000358	beta-sitosterol	CASP9
Huangbai (cortex phellodendri)	MOL000358	beta-sitosterol	DRD1
Huangbai (cortex phellodendri)	MOL000358	beta-sitosterol	GABRA1
Huangbai (cortex phellodendri)	MOL000358	beta-sitosterol	HSP90AB1
Huangbai (cortex phellodendri)	MOL000358	beta-sitosterol	MAP2
Huangbai (cortex phellodendri)	MOL000358	beta-sitosterol	OPRM1
Huangbai (cortex phellodendri)	MOL000358	beta-sitosterol	CHRM1
Huangbai (cortex phellodendri)	MOL000358	beta-sitosterol	CHRM2
Huangbai (cortex phellodendri)	MOL000358	beta-sitosterol	CHRM3
Huangbai (cortex phellodendri)	MOL000358	beta-sitosterol	CHRM4
Huangbai (cortex phellodendri)	MOL000358	beta-sitosterol	CHRNA2
Huangbai (cortex phellodendri)	MOL000358	beta-sitosterol	NCOA2
Huangbai (cortex phellodendri)	MOL000358	beta-sitosterol	KCNH2
Huangbai (cortex phellodendri)	MOL000358	beta-sitosterol	PGR
Huangbai (cortex phellodendri)	MOL000358	beta-sitosterol	PTGS1
Huangbai (cortex phellodendri)	MOL000358	beta-sitosterol	PTGS2
Huangbai (cortex phellodendri)	MOL000358	beta-sitosterol	PRKCA
Huangbai (cortex phellodendri)	MOL000358	beta-sitosterol	PON1
Huangbai (cortex phellodendri)	MOL000358	beta-sitosterol	SLC6A4
Huangbai (cortex phellodendri)	MOL000358	beta-sitosterol	SCN5A
Huangbai (cortex phellodendri)	MOL000358	beta-sitosterol	JUN
Huangbai (cortex phellodendri)	MOL000449	Stigmasterol	ADH1C
Huangbai (cortex phellodendri)	MOL000449	Stigmasterol	AKR1B1
Huangbai (cortex phellodendri)	MOL000449	Stigmasterol	ADRA1A
Huangbai (cortex phellodendri)	MOL000449	Stigmasterol	ADRA1B
Huangbai (cortex phellodendri)	MOL000449	Stigmasterol	ADRA2A
Huangbai (cortex phellodendri)	MOL000449	Stigmasterol	MAOA
Huangbai (cortex phellodendri)	MOL000449	Stigmasterol	MAOB
Huangbai (cortex phellodendri)	MOL000449	Stigmasterol	ADRB1
Huangbai (cortex phellodendri)	MOL000449	Stigmasterol	ADRB2
Huangbai (cortex phellodendri)	MOL000449	Stigmasterol	CTRB1
Huangbai (cortex phellodendri)	MOL000449	Stigmasterol	GABRA1
Huangbai (cortex phellodendri)	MOL000449	Stigmasterol	IGHG1
Huangbai (cortex phellodendri)	MOL000449	Stigmasterol	LTA4H
Huangbai (cortex phellodendri)	MOL000449	Stigmasterol	NR3C2
Huangbai (cortex phellodendri)	MOL000449	Stigmasterol	CHRM1
Huangbai (cortex phellodendri)	MOL000449	Stigmasterol	CHRM2
Huangbai (cortex phellodendri)	MOL000449	Stigmasterol	CHRM3
Huangbai (cortex phellodendri)	MOL000449	Stigmasterol	NCOA1
Huangbai (cortex phellodendri)	MOL000449	Stigmasterol	NCOA2
Huangbai (cortex phellodendri)	MOL000449	Stigmasterol	PGR
Huangbai (cortex phellodendri)	MOL000449	Stigmasterol	PTGS1
Huangbai (cortex phellodendri)	MOL000449	Stigmasterol	PTGS2
Huangbai (cortex phellodendri)	MOL000449	Stigmasterol	RXRA
Huangbai (cortex phellodendri)	MOL000449	Stigmasterol	SLC6A3
Huangbai (cortex phellodendri)	MOL000449	Stigmasterol	SLC6A2
Huangbai (cortex phellodendri)	MOL000449	Stigmasterol	SCN5A
Huangbai (cortex phellodendri)	MOL000449	Stigmasterol	PLAU
Huangbai (cortex phellodendri)	MOL000622	Magnograndiolide	GABRA1
Huangbai (cortex phellodendri)	MOL000622	Magnograndiolide	GRIA2
Huangbai (cortex phellodendri)	MOL000785	palmatine	AR
Huangbai (cortex phellodendri)	MOL000785	palmatine	ADRB2
Huangbai (cortex phellodendri)	MOL000785	palmatine	CAMKMT
Huangbai (cortex phellodendri)	MOL000785	palmatine	CDK2
Huangbai (cortex phellodendri)	MOL000785	palmatine	F7
Huangbai (cortex phellodendri)	MOL000785	palmatine	ESR1
Huangbai (cortex phellodendri)	MOL000785	palmatine	ESR2
Huangbai (cortex phellodendri)	MOL000785	palmatine	HSP90AB1
Huangbai (cortex phellodendri)	MOL000785	palmatine	NCOA2
[truncated: 323 more rows]
