# Supplementary material for: Network pharmacology and bioinformatics to identify molecular mechanisms and therapeutic targets of Ruyi Jinhuang Powder in the treatment of monkeypox
Source: Medicine (Baltimore). 2023 Apr 28;102(17):e33576. doi: 10.1097/MD.0000000000033576 (PMC10145999; doi:10.1097/MD.0000000000033576)
Supplement: Supplementary file 2 [file medi-102-e33576-s002.txt]

	adj.P.Val	P.Value	t	B	log2FoldChange	abs	label
ISG20	2.14E-02	3.09E-03	-3.095465	-2.268155	-1.4227458	1.4227458	ISG20
IFITM1	1.07E-02	1.11E-03	-3.443821	-1.315342	-1.389791	1.389791	IFITM1
CFB	1.44E-03	5.97E-05	-4.349801	1.440272	-1.3042022	1.3042022	CFB
IFITM2	1.90E-02	2.59E-03	-3.156322	-2.106657	-1.2160045	1.2160045	IFITM2
MX2	4.52E-02	9.49E-03	-2.688109	-3.290327	-1.1610315	1.1610315	MX2
CD38	2.70E-02	4.43E-03	-2.968158	-2.598823	-1.1297357	1.1297357	CD38
IFIT1	1.29E-01	4.42E-02	-2.059055	-4.644156	-1.1252376	1.1252376
IFIT2	8.03E-02	2.19E-02	-2.358507	-4.036048	-1.1223836	1.1223836
TRA2B	1.73E-02	2.28E-03	-3.201255	-1.986033	-1.1155236	1.1155236	TRA2B
GPNMB	1.37E-06	1.19E-08	-6.696949	9.654472	-1.1148478	1.1148478	GPNMB
LIPA	1.05E-02	1.07E-03	-3.453669	-1.287441	-1.1130157	1.1130157	LIPA
TAF1D	6.12E-03	4.76E-04	-3.715732	-0.526965	-1.1045402	1.1045402	TAF1D
CCL20	9.65E-03	9.39E-04	-3.4973	-1.163225	-1.1020495	1.1020495
LGALS3BP	9.51E-03	9.19E-04	-3.504427	-1.14284	-1.0686423	1.0686423
DHX15	2.69E-05	3.66E-07	-5.780343	6.33853	-1.063912	1.063912
CMPK2	9.17E-02	2.67E-02	-2.276612	-4.20915	-1.053462	1.053462
OAS2	1.44E-02	1.72E-03	-3.297317	-1.724295	-1.0315892	1.0315892
TRPV2	6.38E-02	1.58E-02	-2.491795	-3.743766	-1.0300302	1.0300302
ACTB	5.72E-02	1.34E-02	-2.5566	-3.597049	-1.0132655	1.0132655
HIST1H4B	9.60E-05	1.73E-06	5.356135	4.838213	1.0036132	1.0036132
CTSD	8.62E-02	2.44E-02	-2.31453	-4.129627	-0.9940233	0.9940233
IRF7	1.54E-02	1.90E-03	-3.263143	-1.818	-0.9920782	0.9920782
CDH2	4.97E-04	1.48E-05	-4.75541	2.776279	-0.989014	0.989014
ME1	5.47E-04	1.68E-05	4.717901	2.650593	0.9866509	0.9866509
ROCK1	2.88E-03	1.59E-04	-4.057102	0.511681	-0.9840853	0.9840853
NEXN	3.26E-02	5.87E-03	-2.867066	-2.854275	-0.9833444	0.9833444
TAOK3	1.19E-04	2.30E-06	-5.276851	4.561377	-0.9653308	0.9653308
CXorf21	8.05E-04	2.70E-05	-4.582126	2.199126	-0.9595911	0.9595911
STAT1	4.45E-03	2.98E-04	-3.863231	-0.08448	-0.9589392	0.9589392
SERPINA3	1.21E-02	1.32E-03	-3.386305	-1.47727	-0.9547936	0.9547936
P2RY8	3.36E-04	8.78E-06	4.902891	3.274267	0.9491887	0.9491887
LY6E	1.66E-03	7.23E-05	-4.293234	1.258309	-0.9484399	0.9484399
SPIB	3.31E-02	6.00E-03	-2.858924	-2.874567	-0.947175	0.947175
ZNF597	1.24E-02	1.37E-03	-3.372546	-1.515745	-0.9411713	0.9411713
KLF13	4.93E-04	1.46E-05	4.758503	2.786662	0.933652	0.933652
SCD	1.07E-01	3.35E-02	-2.181436	-4.403961	-0.9229758	0.9229758
CYR61	1.95E-02	2.71E-03	-3.141921	-2.145069	-0.9208959	0.9208959
INHBA	9.56E-03	9.26E-04	-3.502128	-1.149418	-0.9203809	0.9203809
LMNB1	1.72E-03	7.61E-05	-4.277821	1.208931	-0.9113541	0.9113541
TRIM22	1.26E-02	1.41E-03	-3.362763	-1.543039	-0.9048588	0.9048588
SAMD9L	9.20E-03	8.75E-04	-3.520622	-1.096423	-0.9045645	0.9045645
MBNL1	1.08E-02	1.12E-03	-3.43874	-1.329718	-0.9035353	0.9035353
E2F1	1.74E-04	3.78E-06	-5.139294	4.084178	-0.8973051	0.8973051
TM4SF5	5.33E-03	3.87E-04	-3.781031	-0.3323	-0.8958509	0.8958509
TNC	1.07E-03	4.01E-05	-4.466709	1.819884	-0.8949612	0.8949612
IDO1	4.16E-02	8.38E-03	-2.735383	-3.177192	-0.8938536	0.8938536
WDR54	7.45E-03	6.36E-04	-3.623642	-0.798065	-0.8931939	0.8931939
GJC1	3.85E-02	7.47E-03	-2.778231	-3.073363	-0.8919609	0.8919609
PTGS2	2.79E-02	4.64E-03	-2.951475	-2.641422	-0.8819602	0.8819602
FYTTD1	1.85E-02	2.50E-03	-3.169431	-2.071584	-0.8812039	0.8812039
VPS35	2.19E-04	5.09E-06	-5.056171	3.797863	-0.8809106	0.8809106
MX1	1.99E-01	8.41E-02	-1.759524	-5.181203	-0.8782165	0.8782165
YWHAE	4.45E-03	2.98E-04	-3.863323	-0.084199	-0.8749069	0.8749069
IBTK	5.81E-07	4.35E-09	-6.96496	10.634022	-0.8732273	0.8732273
FNBP1	3.63E-03	2.23E-04	3.953355	0.190669	0.8698522	0.8698522
SIDT1	7.50E-04	2.48E-05	-4.606428	2.27952	-0.8658685	0.8658685
MCL1	5.47E-04	1.68E-05	-4.717661	2.649791	-0.8631893	0.8631893
MGAT1	2.07E-02	2.95E-03	-3.111698	-2.225288	-0.8622243	0.8622243
H1F0	2.34E-02	3.54E-03	-3.047541	-2.393785	-0.8608714	0.8608714
H2AFX	7.15E-03	6.01E-04	-3.641625	-0.745448	-0.8592852	0.8592852
CXCL10	3.24E-01	1.73E-01	-1.379295	-5.753179	-0.8576446	0.8576446
TFF3	1.61E-03	6.95E-05	-4.30481	1.295455	-0.8576416	0.8576416
CDV3	5.24E-03	3.78E-04	-3.788573	-0.30969	-0.8544924	0.8544924
CD24	4.52E-03	3.04E-04	-3.856465	-0.104992	-0.8539311	0.8539311
DDX60L	9.26E-04	3.29E-05	-4.52406	2.007791	-0.852996	0.852996
IGFBP2	9.52E-03	9.21E-04	-3.503929	-1.144266	-0.8511189	0.8511189
TRAM1	2.42E-04	5.77E-06	-5.02101	3.67724	-0.8466557	0.8466557
ISG15	1.65E-01	6.33E-02	-1.895502	-4.946531	-0.8454433	0.8454433
PLOD2	5.65E-02	1.32E-02	-2.56299	-3.582422	-0.8434641	0.8434641
SPTLC2	4.56E-06	4.72E-08	-6.33048	8.320275	-0.8414695	0.8414695
TNK2	9.16E-03	8.69E-04	-3.522748	-1.09032	-0.8374525	0.8374525
PARP14	2.22E-02	3.29E-03	-3.073604	-2.325633	-0.8356132	0.8356132
G3BP2	6.77E-04	2.18E-05	-4.643148	2.401342	-0.8346659	0.8346659
PPP1R15A	6.53E-04	2.09E-05	-4.654992	2.440722	-0.8333209	0.8333209
GMPR	6.52E-02	1.63E-02	-2.479209	-3.771914	-0.831583	0.831583
SLC33A1	1.55E-02	1.91E-03	-3.261139	-1.823475	-0.828524	0.828524
GPRC5A	1.01E-03	3.70E-05	-4.489891	1.895709	-0.8264509	0.8264509
FOXD1	9.80E-03	9.62E-04	-3.489435	-1.185689	-0.826028	0.826028
CX3CR1	8.35E-02	2.33E-02	-2.333183	-4.09011	-0.8257321	0.8257321
NADK	2.54E-03	1.33E-04	-4.111142	0.680638	-0.8256026	0.8256026
NUPR1	9.85E-02	2.96E-02	-2.233406	-4.298444	-0.8243079	0.8243079
ATF6	4.40E-03	2.92E-04	-3.869322	-0.065997	-0.8225733	0.8225733
TLR1	5.34E-03	3.90E-04	-3.779026	-0.338308	-0.8202406	0.8202406
GNB4	2.03E-03	9.76E-05	-4.203527	0.972147	-0.8142354	0.8142354
SLC22A23	2.39E-01	1.11E-01	-1.620776	-5.404539	-0.8123897	0.8123897
APOBEC3B	1.54E-02	1.91E-03	-3.261985	-1.821165	-0.8080551	0.8080551
EPOR	6.55E-02	1.64E-02	-2.476551	-3.777843	-0.8070764	0.8070764
SLAMF7	7.59E-03	6.54E-04	-3.614648	-0.824324	-0.8056714	0.8056714
TLR2	1.92E-04	4.28E-06	-5.104356	3.963638	-0.8021766	0.8021766
RBM47	2.08E-04	4.77E-06	-5.074423	3.860593	-0.8020319	0.8020319
MATR3	1.49E-02	1.81E-03	-3.279625	-1.772887	-0.8012877	0.8012877
GALNT1	1.75E-02	2.30E-03	-3.198271	-1.994078	-0.8008629	0.8008629
MFSD1	3.70E-04	9.87E-06	-4.869864	3.162233	-0.8005232	0.8005232
NFE2L3	4.98E-03	3.51E-04	-3.8121	-0.238992	-0.7999621	0.7999621
LYN	2.39E-03	1.21E-04	-4.137978	0.764973	-0.7987932	0.7987932
AGT	1.19E-01	3.90E-02	-2.11519	-4.535438	-0.7978167	0.7978167
SLC3A2	2.28E-05	3.01E-07	-5.833259	6.527634	-0.7977728	0.7977728
PRKCH	6.13E-05	1.02E-06	-5.501666	5.349495	-0.7969222	0.7969222
ACSL1	2.19E-05	2.86E-07	-5.846527	6.575106	-0.7968264	0.7968264
ASIP	4.52E-03	3.05E-04	3.856045	-0.106265	0.7959353	0.7959353
ISYNA1	8.62E-03	7.88E-04	-3.554299	-0.999476	-0.7889669	0.7889669
ASAH1	9.39E-07	7.72E-09	-6.81278	10.077555	-0.7852683	0.7852683
CXCL11	1.38E-01	4.86E-02	-2.017248	-4.7235	-0.784975	0.784975
SCYL2	1.79E-02	2.38E-03	-3.186284	-2.02635	-0.7833804	0.7833804
CASP1	5.44E-05	8.83E-07	-5.540297	5.485851	-0.783196	0.783196
USP1	4.32E-04	1.20E-05	-4.814233	2.974186	-0.7818375	0.7818375
NRGN	1.06E-05	1.23E-07	-6.07462	7.394607	-0.7800246	0.7800246
TLR7	1.85E-02	2.50E-03	-3.168513	-2.074045	-0.7788642	0.7788642
RNF13	1.71E-06	1.53E-08	-6.630734	9.412859	-0.7777765	0.7777765
EPS8L2	1.06E-02	1.08E-03	3.451307	-1.294138	0.777737	0.777737
NFE2L2	2.96E-03	1.64E-04	-4.046241	0.477867	-0.7766662	0.7766662
EIF2AK2	1.75E-02	2.30E-03	-3.198252	-1.994131	-0.7760626	0.7760626
IFI35	1.21E-01	3.99E-02	-2.104821	-4.555707	-0.774596	0.774596
BMI1	1.21E-02	1.32E-03	-3.385013	-1.480887	-0.7743388	0.7743388
FBN1	6.93E-02	1.77E-02	-2.446117	-3.845382	-0.7742075	0.7742075
HLA-C	5.65E-02	1.32E-02	-2.562661	-3.583177	-0.7740498	0.7740498
CYBB	1.18E-05	1.38E-07	-6.043195	7.281349	-0.7730008	0.7730008
COL6A2	8.74E-03	8.06E-04	-3.547309	-1.019644	-0.7719542	0.7719542
RGS3	2.30E-03	1.15E-04	-4.154113	0.815813	-0.7718428	0.7718428
STRN	3.05E-04	7.78E-06	4.936812	3.38963	0.7716993	0.7716993
PDGFRL	7.96E-02	2.17E-02	-2.363565	-4.025193	-0.7702849	0.7702849
PLSCR1	4.21E-02	8.53E-03	-2.72852	-3.193709	-0.7691694	0.7691694
IFITM3	1.70E-02	2.21E-03	-3.211628	-1.958019	-0.7677232	0.7677232
HIST1H4H	2.23E-03	1.11E-04	4.165974	0.853254	0.767526	0.767526
RHOH	1.88E-02	2.54E-03	-3.163454	-2.087587	-0.7672111	0.7672111
GPC3	2.04E-02	2.90E-03	-3.118331	-2.207728	-0.7649443	0.7649443
CTSO	1.24E-04	2.40E-06	-5.264957	4.519957	-0.7642351	0.7642351
MPHOSPH9	5.97E-03	4.58E-04	-3.728269	-0.489743	-0.7639101	0.7639101
MBOAT2	3.19E-03	1.85E-04	4.010376	0.366547	0.7623734	0.7623734
TLR4	2.56E-06	2.46E-08	-6.504261	8.951968	-0.7614312	0.7614312
TRAM2	9.00E-04	3.15E-05	-4.537391	2.051624	-0.761219	0.761219
ALCAM	4.58E-03	3.10E-04	-3.850443	-0.123233	-0.7561016	0.7561016
LIMS1	2.33E-01	1.06E-01	-1.641988	-5.371466	-0.7551087	0.7551087
LY9	6.03E-04	1.89E-05	4.683992	2.537323	0.754733	0.754733
PMAIP1	1.21E-03	4.77E-05	-4.415855	1.654178	-0.7545331	0.7545331
IL10RA	2.93E-04	7.36E-06	-4.952658	3.44362	-0.7538032	0.7538032
ADAMDEC1	1.44E-02	1.72E-03	-3.296673	-1.726065	-0.7537001	0.7537001
STARD4	6.23E-03	4.90E-04	-3.707006	-0.552826	-0.7533512	0.7533512
ITGB7	1.45E-01	5.22E-02	-1.984309	-4.785028	-0.7517061	0.7517061
ASGR2	3.40E-02	6.22E-03	-2.845871	-2.907009	-0.7502581	0.7502581
GBP1	5.43E-03	3.99E-04	-3.772113	-0.359002	-0.7454429	0.7454429
PRKACB	2.51E-02	3.94E-03	-3.010302	-2.490449	-0.7446503	0.7446503
MNDA	1.73E-03	7.78E-05	-4.271245	1.18789	-0.7423463	0.7423463
CCDC88A	1.14E-04	2.15E-06	-5.295388	4.625988	-0.7412768	0.7412768
TUSC3	3.46E-02	6.38E-03	-2.836427	-2.930415	-0.7411534	0.7411534
ZEB2	6.18E-04	1.96E-05	-4.674571	2.505913	-0.7394081	0.7394081
ALDH3A2	1.05E-04	1.94E-06	-5.324957	4.729198	-0.7380332	0.7380332
GPX2	2.71E-02	4.45E-03	-2.967219	-2.601226	-0.7379209	0.7379209
TF	1.75E-02	2.30E-03	-3.197273	-1.996768	-0.7369404	0.7369404
RAPGEF5	7.10E-02	1.84E-02	-2.430836	-3.87904	-0.7346235	0.7346235
RUVBL1	2.60E-04	6.35E-06	-4.994051	3.584957	-0.7345861	0.7345861
IL1A	3.18E-03	1.84E-04	-4.011768	0.370857	-0.7344409	0.7344409
ZNF239	4.15E-02	8.36E-03	-2.736099	-3.175468	-0.7342237	0.7342237
KRT19	3.82E-02	7.39E-03	-2.782093	-3.063945	-0.7340057	0.7340057
CCR1	1.64E-03	7.15E-05	-4.296291	1.268114	-0.7334937	0.7334937
IFI27	1.37E-01	4.79E-02	-2.023804	-4.71115	-0.7334635	0.7334635
ATP6V1B1	1.43E-02	1.70E-03	-3.300034	-1.716815	-0.7303061	0.7303061
BTG1	3.88E-02	7.58E-03	-2.772634	-3.086994	-0.730062	0.730062
FAM174B	5.13E-02	1.14E-02	-2.617536	-3.456406	-0.7291568	0.7291568
OAS3	1.69E-01	6.59E-02	-1.876727	-4.979849	-0.728857	0.728857
MYO3A	9.97E-02	3.02E-02	2.225852	-4.313908	0.727913	0.727913
TRIM24	9.96E-04	3.62E-05	-4.496305	1.916719	-0.7257328	0.7257328
SP110	2.52E-02	3.97E-03	-3.007072	-2.498795	-0.7241701	0.7241701
PLEKHF2	4.89E-04	1.44E-05	-4.762895	2.801407	-0.7238669	0.7238669
GBP2	1.58E-03	6.81E-05	-4.31097	1.315238	-0.7234942	0.7234942
PTAFR	7.99E-03	7.04E-04	-3.591149	-0.892741	-0.7220605	0.7220605
TNF	2.47E-02	3.84E-03	-3.019135	-2.467598	-0.721946	0.721946
PCLO	1.34E-01	4.64E-02	-2.038123	-4.684057	-0.7214612	0.7214612
ZAP70	3.38E-03	2.00E-04	-3.985451	0.289498	-0.7211726	0.7211726
SGK1	1.55E-03	6.62E-05	-4.319348	1.342169	-0.719984	0.719984
GIMAP4	4.42E-02	9.17E-03	-2.701109	-3.259364	-0.7199258	0.7199258
NR4A1	6.86E-02	1.75E-02	-2.451159	-3.834238	-0.7191648	0.7191648
HERC6	2.82E-02	4.71E-03	-2.946307	-2.654583	-0.7186793	0.7186793
JUP	3.98E-02	7.84E-03	-2.759978	-3.117743	-0.7185189	0.7185189
RRAGD	4.23E-05	6.46E-07	-5.625568	5.787721	-0.7179417	0.7179417
BTK	5.63E-05	9.26E-07	-5.527429	5.440402	-0.7166838	0.7166838
LCK	1.75E-02	2.30E-03	-3.197664	-1.995714	-0.7160297	0.7160297
PRMT5	1.86E-02	2.52E-03	3.166604	-2.079157	0.7158454	0.7158454
MRPS6	5.13E-02	1.14E-02	-2.617572	-3.456324	-0.7152431	0.7152431
RAB31	1.87E-02	2.54E-03	-3.163896	-2.086404	-0.7150192	0.7150192
NKG7	4.36E-03	2.89E-04	-3.872839	-0.055314	-0.7145458	0.7145458
CDK2	1.51E-02	1.86E-03	-3.271031	-1.79643	-0.7144933	0.7144933
GLCCI1	5.38E-02	1.22E-02	2.592198	-3.515201	0.7122827	0.7122827
SLC7A5	8.28E-02	2.30E-02	-2.338901	-4.077944	-0.7121234	0.7121234
CDC45	1.94E-02	2.67E-03	-3.146354	-2.133257	-0.712017	0.712017
ZNF598	3.23E-02	5.79E-03	-2.871817	-2.842413	-0.7115847	0.7115847
C12orf57	1.13E-03	4.30E-05	-4.446139	1.752754	-0.7108481	0.7108481
XBP1	1.14E-03	4.33E-05	-4.443897	1.745445	-0.7099738	0.7099738
EGLN3	8.34E-03	7.52E-04	-3.569537	-0.955422	-0.7084487	0.7084487
CTSE	6.17E-03	4.82E-04	-3.711772	-0.538706	-0.7075476	0.7075476
GFRA1	1.43E-02	1.69E-03	-3.301781	-1.712006	-0.7064227	0.7064227
ARPC5	1.47E-05	1.80E-07	-5.97101	7.0216	-0.7048772	0.7048772
NFKBIE	1.38E-04	2.80E-06	-5.22279	4.373348	-0.7038074	0.7038074
PTMS	4.03E-03	2.58E-04	-3.908104	0.052075	-0.703807	0.703807
HBG2	6.27E-03	4.94E-04	-3.704396	-0.560554	-0.7037396	0.7037396
NAMPT	2.20E-02	3.24E-03	-3.079569	-2.309976	-0.7033526	0.7033526
CCL4	1.79E-01	7.21E-02	-1.83368	-5.055135	-0.7033319	0.7033319
PNPT1	4.68E-02	9.96E-03	-2.670025	-3.333207	-0.7031541	0.7031541
FCRL2	9.08E-02	2.64E-02	-2.282499	-4.196876	-0.7018947	0.7018947
SERPING1	2.30E-02	3.45E-03	-3.057408	-2.368031	-0.7012412	0.7012412
RALB	7.74E-06	8.63E-08	-6.169229	7.736191	-0.7009347	0.7009347
BGN	2.29E-03	1.14E-04	-4.156626	0.823741	-0.7006031	0.7006031
FLOT1	2.96E-03	1.65E-04	-4.045885	0.476759	-0.6973928	0.6973928
TLR6	9.96E-04	3.62E-05	-4.496547	1.917513	-0.6963549	0.6963549
FN1	1.56E-02	1.95E-03	-3.254633	-1.841235	-0.6963311	0.6963311
MYLIP	3.06E-02	5.34E-03	-2.901502	-2.76798	-0.6958261	0.6958261
NCEH1	6.42E-04	2.05E-05	-4.660958	2.460576	-0.6957296	0.6957296
SLC31A2	1.68E-03	7.39E-05	-4.286662	1.237247	-0.6955732	0.6955732
ADA	2.67E-02	4.33E-03	-2.976472	-2.577531	-0.6955321	0.6955321
KDM5D	5.14E-01	3.49E-01	-0.945384	-6.246211	-0.6945655	0.6945655
RAB11FIP5	1.20E-01	3.94E-02	-2.110177	-4.545247	-0.6940381	0.6940381
GDF15	1.11E-02	1.16E-03	-3.42671	-1.363699	-0.6919007	0.6919007
PTPRC	2.23E-04	5.22E-06	-5.049132	3.773691	-0.691745	0.691745
PTCH1	9.16E-03	8.66E-04	-3.523891	-1.087037	-0.689998	0.689998
CD86	1.14E-03	4.38E-05	-4.440727	1.735115	-0.6881034	0.6881034
UNC93B1	1.68E-01	6.54E-02	-1.880202	-4.973704	-0.6875611	0.6875611
CCR5	3.23E-03	1.88E-04	-4.004693	0.348959	-0.6869321	0.6869321
FADS1	2.12E-01	9.28E-02	-1.710796	-5.261514	-0.6868654	0.6868654
IMPA1	6.92E-02	1.77E-02	-2.446332	-3.844907	-0.6868401	0.6868401
SOCS1	1.07E-02	1.10E-03	-3.444725	-1.312782	-0.6866957	0.6866957
NCL	8.76E-03	8.08E-04	-3.546237	-1.022736	-0.6849726	0.6849726
TNFAIP6	1.97E-01	8.31E-02	-1.765434	-5.171325	-0.6849363	0.6849363
GREB1	3.34E-02	6.05E-03	-2.855628	-2.882768	-0.6833154	0.6833154
CXCL9	2.82E-02	4.71E-03	-2.946275	-2.654664	-0.6829537	0.6829537
GTF2I	4.05E-02	8.06E-03	-2.749537	-3.14303	-0.6824027	0.6824027
SFT2D2	7.96E-04	2.66E-05	-4.586489	2.213547	-0.6772519	0.6772519
FBXL6	1.06E-02	1.08E-03	-3.451124	-1.294656	-0.6772018	0.6772018
RPL11	2.38E-02	3.64E-03	-3.038003	-2.418624	-0.6762266	0.6762266
SLIT1	6.75E-04	2.17E-05	-4.64441	2.405536	-0.6747121	0.6747121
TRUB1	2.48E-03	1.28E-04	-4.122252	0.715517	-0.673873	0.673873
RUNX3	3.13E-02	5.52E-03	-2.888884	-2.799689	-0.6729607	0.6729607
OAS1	1.82E-02	2.43E-03	-3.179471	-2.044658	-0.6727222	0.6727222
TMEM54	4.48E-04	1.27E-05	-4.798883	2.922449	-0.6704192	0.6704192
TFF1	7.01E-02	1.80E-02	-2.438484	-3.862217	-0.6684105	0.6684105
N4BP3	8.31E-02	2.32E-02	-2.336349	-4.083378	-0.6672008	0.6672008
UXS1	5.17E-03	3.70E-04	-3.795808	-0.287976	-0.6670374	0.6670374
CORO1C	1.41E-05	1.71E-07	-5.986035	7.075617	-0.6666647	0.6666647
RGS6	4.55E-02	9.58E-03	-2.684772	-3.298255	-0.6664069	0.6664069
CCRL2	1.34E-03	5.44E-05	-4.377093	1.52847	-0.6663555	0.6663555
IRF1	6.17E-04	1.95E-05	-4.675932	2.510448	-0.6662489	0.6662489
MICAL3	5.65E-02	1.32E-02	-2.562695	-3.583097	-0.6655152	0.6655152
RASGRP3	1.93E-03	9.05E-05	-4.226304	1.044521	-0.6637976	0.6637976
MITF	4.66E-05	7.24E-07	-5.594699	5.678304	-0.6633195	0.6633195
SDCBP	6.91E-06	7.66E-08	-6.201052	7.851283	-0.6632025	0.6632025
SH3RF1	4.67E-04	1.34E-05	-4.782759	2.868171	-0.6626963	0.6626963
MRPS15	1.17E-01	3.80E-02	-2.126772	-4.512698	-0.6626871	0.6626871
ATF3	1.16E-02	1.25E-03	-3.40393	-1.427836	-0.662608	0.662608
AP1S2	1.38E-03	5.68E-05	-4.364458	1.487605	-0.6622673	0.6622673
QPCT	3.10E-01	1.62E-01	-1.41909	-5.699295	-0.6620772	0.6620772
HOMER2	2.11E-01	9.19E-02	-1.715487	-5.253871	-0.6618809	0.6618809
P2RX4	7.71E-05	1.31E-06	-5.432146	5.104768	-0.6602621	0.6602621
GAGE10	9.16E-03	8.68E-04	-3.523153	-1.089157	-0.6600446	0.6600446
TTC3	1.07E-02	1.10E-03	-3.445072	-1.311802	-0.6588971	0.6588971
PBX3	2.28E-04	5.37E-06	-5.041208	3.746493	-0.6588589	0.6588589
ZBTB1	4.82E-02	1.04E-02	-2.653506	-3.372183	-0.6587571	0.6587571
PCDH7	8.11E-02	2.23E-02	-2.35192	-4.050156	-0.6586669	0.6586669
MACF1	4.21E-02	8.53E-03	-2.728467	-3.193837	-0.6581528	0.6581528
CCNB1	1.90E-03	8.88E-05	-4.23197	1.062555	-0.6581434	0.6581434
RIOK3	1.02E-02	1.02E-03	-3.471613	-1.236475	-0.6576786	0.6576786
ABCA3	6.69E-03	5.45E-04	-3.672801	-0.653853	-0.6576263	0.6576263
MIOS	1.06E-03	3.93E-05	-4.472494	1.838789	-0.6573877	0.6573877
IL1RN	1.02E-02	1.03E-03	-3.468642	-1.244925	-0.6565751	0.6565751
HBA1	6.07E-02	1.46E-02	-2.521424	-3.677055	-0.6545151	0.6545151
SP3	7.46E-02	1.97E-02	-2.402435	-3.941147	-0.6514765	0.6514765
BLZF1	5.96E-03	4.56E-04	-3.729805	-0.485179	-0.6510098	0.6510098
LPAR6	3.94E-03	2.49E-04	-3.919266	0.086181	-0.6509938	0.6509938
TOR1B	2.82E-02	4.72E-03	-2.945617	-2.656339	-0.6506799	0.6506799
UBE3A	1.85E-02	2.49E-03	-3.171042	-2.067268	-0.650628	0.650628
GREM1	4.99E-02	1.10E-02	-2.632811	-3.420748	-0.6501023	0.6501023
PAICS	1.01E-02	9.99E-04	-3.477293	-1.220307	-0.6498178	0.6498178
FTL	2.08E-03	1.01E-04	-4.193157	0.939261	-0.6495559	0.6495559
SLC20A1	1.65E-02	2.11E-03	-3.226679	-1.917266	-0.6476375	0.6476375
SUCLG2	5.51E-03	4.10E-04	-3.763345	-0.385219	-0.6467858	0.6467858
LILRB4	1.20E-03	4.72E-05	-4.418961	1.664275	-0.6464739	0.6464739
WARS	6.04E-04	1.90E-05	-4.683191	2.53465	-0.645284	0.645284
INPPL1	1.73E-02	2.28E-03	-3.201225	-1.986113	-0.6451576	0.6451576
IFNGR1	5.31E-04	1.61E-05	-4.730365	2.692312	-0.6445604	0.6445604
SP140	8.40E-03	7.59E-04	-3.566439	-0.964386	-0.6444847	0.6444847
BMP7	4.63E-02	9.81E-03	-2.675724	-3.319718	-0.6436133	0.6436133
BNIP3	5.78E-02	1.36E-02	-2.550643	-3.610659	-0.6417592	0.6417592
ENAH	3.48E-02	6.45E-03	-2.832422	-2.940323	-0.6413798	0.6413798
MARCKS	7.67E-02	2.05E-02	-2.38526	-3.97842	-0.6412629	0.6412629
CCNB2	2.36E-02	3.59E-03	-3.043298	-2.404842	-0.640946	0.640946
NUCKS1	4.55E-02	9.58E-03	-2.684818	-3.298147	-0.6402465	0.6402465
TEAD4	1.36E-02	1.57E-03	-3.327648	-1.640581	-0.639947	0.639947
MAP2K7	4.39E-03	2.91E-04	-3.870557	-0.062246	-0.6393344	0.6393344
UBL3	8.06E-02	2.21E-02	-2.355814	-4.04182	-0.6393325	0.6393325
RRM1	3.03E-03	1.70E-04	-4.035213	0.443581	-0.6392461	0.6392461
FLNA	8.24E-02	2.28E-02	-2.34275	-4.069742	-0.6387518	0.6387518
TMC5	5.07E-06	5.33E-08	6.29825	8.203357	0.6383788	0.6383788
STYX	1.02E-02	1.02E-03	-3.471587	-1.236549	-0.6376756	0.6376756
ABCA12	1.85E-03	8.52E-05	-4.244179	1.101456	-0.6375564	0.6375564
CDK1	5.43E-02	1.24E-02	-2.586921	-3.52739	-0.6373346	0.6373346
ACAP1	1.90E-04	4.22E-06	-5.108543	3.978072	-0.6367015	0.6367015
PLEKHO1	3.88E-03	2.44E-04	-3.924788	0.103072	-0.6365049	0.6365049
HLA-G	6.15E-02	1.49E-02	-2.513892	-3.694072	-0.6363436	0.6363436
NPL	1.99E-03	9.41E-05	-4.214624	1.007383	-0.6358467	0.6358467
PIM3	7.80E-02	2.11E-02	-2.374838	-4.000934	-0.6357947	0.6357947
CDKN3	4.08E-03	2.63E-04	-3.902103	0.033764	-0.6357418	0.6357418
BRCC3	8.46E-02	2.38E-02	-2.325666	-4.106066	-0.6350499	0.6350499
AURKA	2.65E-03	1.40E-04	-4.094015	0.626964	-0.6347424	0.6347424
ZNF22	5.07E-05	8.09E-07	-5.564218	5.570413	-0.6344249	0.6344249
LAP3	5.26E-02	1.18E-02	-2.605031	-3.485477	-0.6337758	0.6337758
FKBP5	4.59E-02	9.70E-03	-2.680139	-3.309252	-0.6334169	0.6334169
PPP2R1B	2.60E-02	4.17E-03	-2.989709	-2.543543	-0.6330646	0.6330646
CD14	7.05E-03	5.89E-04	-3.647955	-0.726889	-0.6322007	0.6322007
MYO5C	6.22E-03	4.88E-04	-3.707869	-0.55027	-0.6312822	0.6312822
RPS6KA3	1.17E-03	4.53E-05	-4.430759	1.702652	-0.6310222	0.6310222
MAP3K8	1.18E-02	1.28E-03	-3.39571	-1.45091	-0.6310053	0.6310053
VNN2	1.14E-02	1.21E-03	-3.415099	-1.396424	-0.6309129	0.6309129
LSP1	8.52E-04	2.91E-05	-4.560368	2.127306	-0.6293461	0.6293461
SLC39A8	1.13E-01	3.60E-02	-2.149952	-4.466873	-0.6293102	0.6293102
CDK16	1.23E-03	4.86E-05	-4.4106	1.637107	-0.6289455	0.6289455
PRAME	3.40E-02	6.23E-03	-2.845303	-2.908419	-0.6286776	0.6286776
STRAP	2.36E-02	3.60E-03	-3.04229	-2.407466	-0.6282498	0.6282498
IGSF1	1.42E-02	1.68E-03	-3.305122	-1.702801	-0.6279048	0.6279048
VIL1	5.93E-02	1.41E-02	-2.53611	-3.643758	-0.6278712	0.6278712
IGF2	2.56E-02	4.08E-03	-2.997926	-2.522389	-0.6276406	0.6276406
E2F5	2.20E-02	3.24E-03	-3.079187	-2.31098	-0.6274979	0.6274979
CD37	2.72E-03	1.47E-04	-4.079986	0.583084	-0.6272116	0.6272116
ITGB2	4.54E-03	3.06E-04	-3.85432	-0.11149	-0.6264957	0.6264957
RARB	1.38E-02	1.61E-03	3.318222	-1.666652	0.6261793	0.6261793
PDGFRB	2.09E-03	1.02E-04	-4.190824	0.931869	-0.6258333	0.6258333
UBE2J1	1.36E-03	5.54E-05	-4.371524	1.510449	-0.6241938	0.6241938
C18orf54	2.71E-03	1.46E-04	-4.083151	0.592976	-0.6233087	0.6233087
PTPN22	2.53E-03	1.31E-04	-4.114698	0.691797	-0.6228004	0.6228004
HPS5	9.05E-02	2.62E-02	-2.284241	-4.193237	-0.6224829	0.6224829
RAB25	1.41E-03	5.84E-05	-4.356015	1.460331	-0.6223044	0.6223044
EVI2B	2.84E-03	1.55E-04	-4.063919	0.532928	-0.6217377	0.6217377
NEK2	2.14E-02	3.10E-03	-3.094014	-2.271979	-0.6215778	0.6215778
FAP	4.97E-02	1.09E-02	-2.634566	-3.416641	-0.6199704	0.6199704
RABGAP1	6.67E-03	5.43E-04	-3.674177	-0.649801	-0.6190318	0.6190318
PERP	1.22E-01	4.06E-02	-2.097119	-4.570707	-0.6188747	0.6188747
TYRP1	7.77E-02	2.10E-02	-2.377067	-3.996125	-0.6185789	0.6185789
RHOBTB3	3.62E-02	6.84E-03	-2.810891	-2.993413	-0.6179131	0.6179131
PTAR1	5.81E-02	1.37E-02	-2.547582	-3.617643	-0.6173214	0.6173214
TFEC	1.44E-03	5.99E-05	-4.348668	1.436614	-0.6164672	0.6164672
PRKD1	1.42E-02	1.68E-03	-3.30486	-1.703524	-0.6161635	0.6161635
AKAP2	2.82E-02	4.71E-03	-2.946202	-2.65485	-0.6158004	0.6158004
ENPP1	1.43E-02	1.70E-03	-3.301401	-1.713052	-0.6154032	0.6154032
KLHL22	5.79E-03	4.39E-04	-3.741919	-0.449136	-0.6151757	0.6151757
BIRC3	7.77E-02	2.10E-02	-2.377169	-3.995906	-0.6148491	0.6148491
ATP6V0D1	2.80E-03	1.52E-04	-4.068962	0.548661	-0.6132467	0.6132467
MELK	5.92E-03	4.52E-04	-3.73249	-0.477195	-0.6129817	0.6129817
C6orf62	4.82E-03	3.33E-04	-3.828523	-0.189489	-0.612739	0.612739
INPP4B	1.97E-02	2.73E-03	-3.138225	-2.154907	-0.6123391	0.6123391
TAP1	6.80E-02	1.72E-02	-2.456148	-3.823194	-0.6115625	0.6115625
RBMS1	1.54E-02	1.90E-03	-3.26345	-1.817161	-0.6107578	0.6107578
IKBKG	5.24E-02	1.18E-02	-2.606272	-3.482599	-0.6106782	0.6106782
IGF2R	1.38E-01	4.86E-02	-2.016826	-4.724295	-0.6100805	0.6100805
EGR1	1.20E-01	3.93E-02	-2.111188	-4.543271	-0.6099773	0.6099773
PPTC7	5.93E-05	9.80E-07	-5.511911	5.385631	-0.6099348	0.6099348
HLA-DOA	8.99E-02	2.60E-02	-2.288263	-4.184831	-0.6096136	0.6096136
EMP2	1.64E-02	2.09E-03	-3.231196	-1.905011	-0.6092859	0.6092859
INSR	2.02E-02	2.83E-03	-3.126048	-2.187268	-0.6091217	0.6091217
SOCS3	8.59E-03	7.83E-04	-3.556582	-0.992883	-0.6085086	0.6085086
NSMAF	5.60E-03	4.19E-04	-3.756655	-0.405199	-0.6079488	0.6079488
ATP6V1B2	9.58E-05	1.72E-06	-5.358187	4.845392	-0.6068437	0.6068437
CREBL2	1.14E-03	4.37E-05	-4.441349	1.737141	-0.6066738	0.6066738
FCER1A	1.01E-02	1.01E-03	-3.473377	-1.231455	-0.6066734	0.6066734
ALOX5	1.14E-02	1.20E-03	-3.416874	-1.391424	-0.6065144	0.6065144
VSIG4	4.26E-02	8.70E-03	-2.721127	-3.211467	-0.606383	0.606383
TNNT1	9.17E-03	8.71E-04	-3.521995	-1.092481	-0.6057336	0.6057336
RBBP4	3.67E-03	2.26E-04	-3.948869	0.17689	-0.60534	0.60534
TCF7	5.99E-03	4.60E-04	-3.726583	-0.494755	-0.6053338	0.6053338
IGBP1	1.04E-01	3.20E-02	-2.201118	-4.364243	-0.6052816	0.6052816
UBE2L6	1.13E-01	3.61E-02	-2.14856	-4.469636	-0.6048152	0.6048152
FBXL3	1.28E-05	1.52E-07	-6.018018	7.190688	-0.6045416	0.6045416
UBA1	1.74E-03	7.83E-05	-4.269443	1.182126	-0.6044215	0.6044215
ABCB10	1.14E-02	1.20E-03	-3.41631	-1.393014	-0.6040763	0.6040763
HNRNPK	7.02E-02	1.80E-02	-2.43797	-3.863347	-0.6039701	0.6039701
CD83	1.36E-02	1.57E-03	-3.327506	-1.640976	-0.6031193	0.6031193
SKAP2	8.99E-04	3.14E-05	-4.537936	2.053416	-0.6028742	0.6028742
EIF4A2	2.35E-02	3.57E-03	-3.04498	-2.40046	-0.6025351	0.6025351
FAM49B	3.78E-04	1.01E-05	-4.863255	3.139851	-0.6023592	0.6023592
IFI30	4.47E-03	2.99E-04	-3.861812	-0.088784	-0.6023148	0.6023148
SPTBN1	2.29E-02	3.43E-03	-3.059264	-2.36318	-0.6021786	0.6021786
JAKMIP2	5.65E-02	1.31E-02	-2.563365	-3.581564	-0.6017364	0.6017364
TUBG2	1.97E-03	9.26E-05	-4.219184	1.021876	-0.6015529	0.6015529
MSR1	2.65E-02	4.30E-03	-2.979024	-2.570986	-0.6007237	0.6007237
APOL3	9.70E-02	2.90E-02	-2.242951	-4.278839	-0.6004066	0.6004066
G3BP1	2.44E-02	3.79E-03	-3.023968	-2.455074	-0.6003852	0.6003852
TRAF1	1.15E-01	3.73E-02	-2.134746	-4.496981	-0.5981733	0.5981733
ITGB3BP	2.00E-03	9.59E-05	-4.208922	0.989272	-0.5978924	0.5978924
ADPGK	1.10E-03	4.15E-05	-4.456293	1.785874	-0.5976305	0.5976305
SEL1L	4.21E-02	8.52E-03	-2.728853	-3.192907	-0.5975858	0.5975858
SHMT2	5.10E-02	1.13E-02	-2.620796	-3.448809	-0.5974058	0.5974058
ABI1	6.00E-03	4.62E-04	-3.725323	-0.498496	-0.5969556	0.5969556
RANGAP1	5.51E-03	4.08E-04	-3.764561	-0.381586	-0.5968414	0.5968414
BHMT	7.42E-03	6.33E-04	3.625269	-0.793312	0.596351	0.596351
XRN1	6.16E-02	1.49E-02	-2.513583	-3.694771	-0.5958794	0.5958794
HINT3	7.90E-02	2.14E-02	-2.368258	-4.015106	-0.595794	0.595794
HLA-DRA	2.56E-02	4.08E-03	-2.997356	-2.523857	-0.5956768	0.5956768
RDX	4.25E-02	8.67E-03	-2.722439	-3.208318	-0.5955339	0.5955339
ATP1A3	5.28E-04	1.59E-05	-4.734	2.704488	-0.5950914	0.5950914
KRT18	2.80E-03	1.52E-04	-4.069192	0.549379	-0.5949959	0.5949959
GCM2	4.09E-02	8.18E-03	-2.744165	-3.156011	-0.5949256	0.5949256
NCAPH	1.33E-01	4.63E-02	-2.038906	-4.68257	-0.5934878	0.5934878
CP	1.06E-02	1.08E-03	-3.45178	-1.292799	-0.5932721	0.5932721
CENPK	2.47E-02	3.84E-03	-3.019261	-2.467271	-0.5929223	0.5929223
SYT17	3.72E-02	7.09E-03	-2.79757	-3.026105	-0.5926297	0.5926297
TRAF3IP2	7.24E-03	6.12E-04	-3.635981	-0.761978	-0.591851	0.591851
IGF2BP3	1.92E-01	7.98E-02	-1.78471	-5.138903	-0.5915374	0.5915374
IL4R	5.64E-02	1.31E-02	2.563802	-3.580563	0.591493	0.591493
F10	9.47E-03	9.13E-04	-3.506445	-1.137062	-0.5913362	0.5913362
OSBPL1A	8.43E-03	7.64E-04	-3.564492	-0.970021	-0.5908067	0.5908067
NPY	6.69E-04	2.15E-05	4.647492	2.415781	0.5907692	0.5907692
CD55	6.58E-03	5.33E-04	-3.680208	-0.632026	-0.5905753	0.5905753
SCARB2	2.75E-02	4.55E-03	-2.958647	-2.623131	-0.5905675	0.5905675
CITED2	2.53E-03	1.32E-04	-4.113482	0.68798	-0.5902246	0.5902246
TNFSF8	1.00E-02	9.94E-04	-3.478954	-1.215576	-0.5898652	0.5898652
SYK	1.77E-03	8.02E-05	-4.262242	1.159109	-0.5895399	0.5895399
MDFIC	2.78E-03	1.51E-04	-4.071357	0.556135	-0.5885324	0.5885324
CD53	3.06E-04	7.80E-06	-4.936098	3.387199	-0.5884883	0.5884883
PDK4	4.55E-02	9.56E-03	-2.685691	-3.296073	-0.5877693	0.5877693
DLGAP5	3.11E-02	5.46E-03	-2.893148	-2.788984	-0.5877194	0.5877194
SCRN1	6.28E-03	4.95E-04	-3.703607	-0.562891	-0.5874504	0.5874504
BFSP1	1.33E-01	4.62E-02	-2.039895	-4.680693	-0.5871557	0.5871557
CENPF	8.53E-02	2.40E-02	-2.32083	-4.116308	-0.5870893	0.5870893
CRTAM	3.02E-02	5.23E-03	-2.908843	-2.749488	-0.5870143	0.5870143
SLC2A3	3.43E-03	2.05E-04	-3.978916	0.269342	-0.5870006	0.5870006
ENTPD1	4.57E-04	1.30E-05	-4.790745	2.895046	-0.5866373	0.5866373
ZNF124	1.34E-03	5.47E-05	-4.37571	1.523992	-0.5864842	0.5864842
ACSL3	6.46E-02	1.60E-02	-2.484806	-3.75941	-0.5862894	0.5862894
MFNG	9.52E-03	9.21E-04	-3.50376	-1.14475	-0.58511	0.58511
MAGEF1	1.62E-02	2.06E-03	-3.235045	-1.894558	-0.584814	0.584814
CTSK	4.55E-03	3.08E-04	-3.852684	-0.116448	-0.5848077	0.5848077
ZNF131	4.25E-02	8.66E-03	2.722903	-3.207205	0.5846528	0.5846528
AHSG	2.91E-02	4.96E-03	-2.927886	-2.701358	-0.5843129	0.5843129
B2M	9.68E-04	3.49E-05	-4.507164	1.952322	-0.5839915	0.5839915
PPM1D	5.17E-03	3.70E-04	-3.795543	-0.28877	-0.5833536	0.5833536
CCL1	3.48E-02	6.45E-03	-2.832193	-2.940889	-0.583074	0.583074
RBP4	3.17E-02	5.63E-03	-2.881854	-2.81731	-0.5828294	0.5828294
ZDHHC21	3.26E-05	4.75E-07	-5.709375	6.08553	-0.582448	0.582448
ANTXR1	5.08E-03	3.60E-04	-3.804077	-0.263128	-0.5816117	0.5816117
C4BPB	1.45E-01	5.24E-02	-1.982533	-4.788321	-0.5807771	0.5807771
HIVEP1	5.68E-04	1.76E-05	-4.70496	2.607324	-0.5805157	0.5805157
FAS	8.14E-03	7.25E-04	-3.581317	-0.921284	-0.5802805	0.5802805
CAD	6.30E-02	1.54E-02	-2.500761	-3.723643	-0.5801688	0.5801688
TOR1AIP1	4.22E-02	8.56E-03	-2.727103	-3.197115	-0.5800033	0.5800033
ADM	1.78E-01	7.10E-02	-1.841059	-5.04234	-0.5795114	0.5795114
SLC38A2	6.63E-02	1.66E-02	-2.470068	-3.792287	-0.579468	0.579468
HK3	1.27E-01	4.29E-02	-2.07256	-4.618229	-0.5791774	0.5791774
SERBP1	1.67E-02	2.16E-03	-3.21993	-1.935556	-0.5782945	0.5782945
KIF4A	6.06E-02	1.45E-02	-2.523671	-3.671969	-0.5778981	0.5778981
C1R	5.31E-02	1.20E-02	-2.599763	-3.497694	-0.577852	0.577852
PCTP	3.65E-02	6.92E-03	-2.806623	-3.003899	-0.5777642	0.5777642
CD36	8.08E-03	7.18E-04	-3.584732	-0.911376	-0.5777421	0.5777421
CASP10	5.88E-02	1.39E-02	-2.541056	-3.632512	-0.5774779	0.5774779
STK17B	2.25E-02	3.35E-03	-3.067038	-2.34284	-0.5774687	0.5774687
RCSD1	1.51E-02	1.85E-03	-3.271769	-1.79441	-0.5769888	0.5769888
B4GALT2	3.63E-02	6.86E-03	-2.809734	-2.996255	-0.5768639	0.5768639
POT1	1.77E-03	8.04E-05	-4.261582	1.157002	-0.5766274	0.5766274
EXOC1	1.12E-02	1.18E-03	-3.423463	-1.372857	-0.5762658	0.5762658
FAR1	1.47E-04	3.04E-06	-5.200254	4.295151	-0.5758856	0.5758856
TACC2	2.47E-02	3.85E-03	-3.018055	-2.470395	-0.5757908	0.5757908
DGKE	4.03E-03	2.58E-04	-3.90768	0.050782	-0.5754084	0.5754084
UHRF1	1.07E-01	3.34E-02	-2.181974	-4.40288	-0.5745026	0.5745026
MCM7	1.41E-01	5.03E-02	-2.001427	-4.753163	-0.573854	0.573854
IL23A	1.07E-01	3.33E-02	-2.182777	-4.401264	-0.5734907	0.5734907
MAP3K5	4.70E-02	9.99E-03	-2.66876	-3.336198	-0.5734523	0.5734523
PRPF8	1.26E-03	5.02E-05	-4.401056	1.606123	-0.5733046	0.5733046
ZSWIM6	4.34E-04	1.21E-05	-4.811689	2.965607	-0.573094	0.573094
CHST11	3.72E-06	3.78E-08	-6.38997	8.536286	-0.5725046	0.5725046
NFKBIA	3.41E-03	2.03E-04	-3.981289	0.276657	-0.5717235	0.5717235
AIDA	1.25E-03	4.97E-05	-4.403474	1.613969	-0.5712415	0.5712415
FOSL1	2.68E-02	4.37E-03	-2.973592	-2.584912	-0.571236	0.571236
LNPEP	2.23E-04	5.22E-06	-5.049327	3.774361	-0.570694	0.570694
CREM	2.46E-03	1.26E-04	-4.126379	0.728486	-0.5702176	0.5702176
MEGF8	7.12E-03	5.98E-04	-3.643459	-0.740073	-0.5701917	0.5701917
SLA	1.38E-02	1.61E-03	-3.319405	-1.663383	-0.5696876	0.5696876
DDHD2	9.52E-03	9.21E-04	-3.503636	-1.145104	-0.5688929	0.5688929
P4HA1	2.76E-02	4.56E-03	-2.957758	-2.625401	-0.5688193	0.5688193
CSRNP1	8.16E-02	2.25E-02	-2.348222	-4.058061	-0.5685166	0.5685166
YES1	1.74E-01	6.90E-02	-1.854959	-5.018112	-0.5684348	0.5684348
PBK	8.36E-02	2.34E-02	-2.332829	-4.090864	-0.5684142	0.5684142
KMO	7.58E-03	6.52E-04	-3.615582	-0.821598	-0.5681419	0.5681419
DOHH	4.59E-03	3.12E-04	-3.84881	-0.128175	-0.5680078	0.5680078
TMEM9B	8.77E-03	8.10E-04	-3.545443	-1.025026	-0.5679942	0.5679942
KBTBD2	1.24E-02	1.38E-03	-3.369402	-1.524522	-0.5672921	0.5672921
HMGB2	1.13E-01	3.61E-02	-2.148008	-4.470732	-0.5670369	0.5670369
CDC25C	9.90E-02	2.98E-02	-2.230721	-4.303946	-0.5657162	0.5657162
TRPC1	2.03E-02	2.86E-03	-3.12273	-2.19607	-0.5655386	0.5655386
ESPL1	2.61E-02	4.19E-03	-2.987916	-2.548152	-0.5655223	0.5655223
IQCB1	1.24E-01	4.16E-02	2.086246	-4.591804	0.5654426	0.5654426
MAPRE1	4.98E-04	1.48E-05	-4.754261	2.772422	-0.5651472	0.5651472
SLC10A1	4.07E-03	2.62E-04	-3.903081	0.036746	-0.5650031	0.5650031
DHX35	1.06E-02	1.08E-03	-3.451486	-1.293632	-0.5647648	0.5647648
KIF14	1.80E-02	2.39E-03	-3.18485	-2.030206	-0.5645856	0.5645856
DAB2	6.32E-02	1.55E-02	-2.497916	-3.730034	-0.5642609	0.5642609
CBS	9.27E-02	2.71E-02	-2.270142	-4.222612	-0.5635918	0.5635918
PECAM1	1.20E-03	4.70E-05	-4.420307	1.668651	-0.5630407	0.5630407
PEX7	1.76E-03	7.96E-05	-4.264315	1.165733	-0.5625317	0.5625317
ARHGAP25	1.99E-03	9.40E-05	-4.214964	1.008463	-0.5622722	0.5622722
DLL1	1.57E-01	5.87E-02	-1.930355	-4.883914	-0.5621948	0.5621948
ADAM10	4.07E-03	2.62E-04	-3.903274	0.037335	-0.5617082	0.5617082
CCDC157	1.60E-01	6.04E-02	-1.917391	-4.907321	-0.5616444	0.5616444
TRIM8	2.45E-02	3.80E-03	-3.022958	-2.457692	-0.5616165	0.5616165
GLI3	5.51E-03	4.08E-04	-3.764958	-0.380399	-0.5611901	0.5611901
IFI16	1.21E-02	1.32E-03	-3.385641	-1.479127	-0.5611196	0.5611196
NR2F1	2.26E-02	3.36E-03	-3.066236	-2.34494	-0.5605463	0.5605463
B3GNT2	4.74E-02	1.01E-02	-2.663445	-3.348755	-0.5605444	0.5605444
MRPS35	2.10E-02	3.02E-03	-3.103919	-2.245849	-0.5602571	0.5602571
WIPF1	7.11E-04	2.31E-05	-4.62677	2.346956	-0.560209	0.560209
ASB13	1.63E-01	6.21E-02	1.904252	-4.930905	0.5602043	0.5602043
POSTN	7.01E-02	1.80E-02	-2.438886	-3.86133	-0.560083	0.560083
FAM200B	2.61E-02	4.20E-03	-2.98753	-2.549145	-0.559605	0.559605
INSIG1	1.14E-03	4.34E-05	-4.443521	1.74422	-0.5595055	0.5595055
CCNA1	4.33E-02	8.93E-03	-2.711309	-3.234993	-0.5591618	0.5591618
IL10RB	1.87E-04	4.14E-06	-5.114037	3.997011	-0.5590256	0.5590256
IRF4	3.10E-02	5.45E-03	-2.893567	-2.787931	-0.5589883	0.5589883
MTPN	4.68E-04	1.34E-05	-4.781834	2.865063	-0.5589418	0.5589418
MRS2	1.34E-02	1.54E-03	-3.334306	-1.622139	-0.5588759	0.5588759
ODF2	9.44E-04	3.38E-05	-4.516717	1.983674	-0.5583563	0.5583563
BTBD2	5.01E-02	1.10E-02	-2.630624	-3.425864	-0.5578195	0.5578195
GPR65	2.66E-02	4.32E-03	-2.977599	-2.574643	-0.5572543	0.5572543
SPINK1	3.14E-01	1.65E-01	-1.4081	-5.714318	-0.5572206	0.5572206
CGA	1.65E-01	6.34E-02	-1.894541	-4.948243	-0.5570317	0.5570317
PTPRO	5.31E-03	3.85E-04	-3.782887	-0.326738	-0.5569012	0.5569012
SAFB	8.31E-02	2.31E-02	-2.336784	-4.082451	-0.5564848	0.5564848
PRPF19	5.47E-03	4.03E-04	-3.768691	-0.369238	-0.5555334	0.5555334
KRT8	3.74E-02	7.17E-03	-2.793257	-3.036665	-0.5554771	0.5554771
CCL15	1.66E-01	6.41E-02	-1.889363	-4.957457	-0.5554662	0.5554662
PMP2	8.36E-03	7.55E-04	3.568243	-0.959166	0.5553157	0.5553157
AKR1C2	5.00E-01	3.35E-01	-0.973063	-6.220031	-0.5552978	0.5552978
VBP1	1.42E-03	5.90E-05	-4.353261	1.451439	-0.5551499	0.5551499
IL1B	2.99E-01	1.54E-01	-1.447031	-5.660611	-0.5550473	0.5550473
NPTX2	9.17E-03	8.71E-04	-3.521803	-1.093034	-0.5548189	0.5548189
GLA	2.89E-04	7.21E-06	-4.958501	3.463545	-0.5541871	0.5541871
EDN1	4.76E-02	1.02E-02	-2.661044	-3.35442	-0.5541212	0.5541212
DMXL2	1.10E-03	4.14E-05	-4.457612	1.790178	-0.554089	0.554089
SSR1	3.96E-03	2.50E-04	-3.917298	0.080162	-0.553987	0.553987
MYBBP1A	3.31E-03	1.95E-04	-3.994093	0.316184	-0.5539493	0.5539493
PTTG1	5.94E-02	1.41E-02	-2.534511	-3.647392	-0.553724	0.553724
STAP1	8.78E-02	2.51E-02	-2.302818	-4.154304	-0.5536653	0.5536653
HLA-DPB1	2.13E-03	1.04E-04	-4.184907	0.913129	-0.5533868	0.5533868
QTRT1	3.19E-02	5.67E-03	-2.879149	-2.824083	-0.5533421	0.5533421
ATP6AP2	4.29E-02	8.79E-03	-2.717106	-3.22111	-0.5529573	0.5529573
SLFN11	1.95E-02	2.70E-03	-3.142272	-2.144133	-0.5523589	0.5523589
STX11	1.67E-01	6.46E-02	-1.885932	-4.963549	-0.5523009	0.5523009
OSTM1	3.46E-02	6.38E-03	-2.836215	-2.93094	-0.5522176	0.5522176
SNX2	3.21E-03	1.87E-04	-4.006701	0.355171	-0.551972	0.551972
CKS2	1.82E-02	2.43E-03	-3.178365	-2.047626	-0.5515055	0.5515055
SELL	5.79E-02	1.36E-02	-2.549264	-3.613805	-0.5511425	0.5511425
EGR2	1.39E-02	1.63E-03	-3.31447	-1.677015	-0.5504371	0.5504371
CXCL2	6.57E-03	5.31E-04	-3.681578	-0.627983	-0.5503956	0.5503956
GJA1	1.94E-01	8.12E-02	-1.776297	-5.153093	-0.5501673	0.5501673
MLKL	1.43E-02	1.70E-03	-3.29991	-1.717158	-0.5500643	0.5500643
BCAT1	5.71E-02	1.33E-02	-2.557435	-3.595139	-0.5499508	0.5499508
ZCCHC2	3.07E-02	5.38E-03	-2.898825	-2.774717	-0.549856	0.549856
CDC6	1.42E-01	5.07E-02	-1.997825	-4.759888	-0.5494879	0.5494879
GULP1	9.68E-02	2.89E-02	2.244378	-4.275903	0.5487677	0.5487677
KIF26A	1.76E-01	7.02E-02	-1.846811	-5.032333	-0.5485624	0.5485624
ICAM2	3.30E-02	5.97E-03	-2.860489	-2.870669	-0.5479013	0.5479013
ETNK1	3.61E-02	6.80E-03	-2.813096	-2.987989	-0.5476013	0.5476013
LITAF	5.33E-02	1.21E-02	-2.596854	-3.504431	-0.547571	0.547571
GBA	1.65E-03	7.17E-05	-4.295668	1.266115	-0.5470888	0.5470888
ST3GAL5	1.55E-02	1.93E-03	-3.257264	-1.834056	-0.5470343	0.5470343
RBM22	5.51E-03	4.09E-04	-3.763668	-0.384254	-0.5469723	0.5469723
RUNX2	7.83E-02	2.12E-02	-2.373066	-4.004754	-0.5465502	0.5465502
FPR1	5.68E-02	1.32E-02	-2.560339	-3.588493	-0.5459425	0.5459425
TANK	1.51E-02	1.84E-03	-3.273548	-1.789538	-0.5459174	0.5459174
PHF20L1	1.24E-02	1.37E-03	-3.373581	-1.512853	-0.5457906	0.5457906
PTK2	1.93E-02	2.64E-03	-3.149973	-2.123607	-0.5456687	0.5456687
RTN4	1.21E-04	2.34E-06	-5.272264	4.545399	-0.5455661	0.5455661
FEN1	3.08E-02	5.39E-03	-2.897856	-2.777153	-0.5454358	0.5454358
IFI44L	3.35E-01	1.82E-01	-1.352707	-5.788386	-0.5452435	0.5452435
SMO	1.86E-02	2.52E-03	-3.166696	-2.07891	-0.5452153	0.5452153
RECQL	5.58E-03	4.16E-04	-3.758863	-0.398607	-0.544601	0.544601
NEDD9	9.69E-02	2.89E-02	-2.243649	-4.277402	-0.5443489	0.5443489
SAMSN1	3.35E-02	6.08E-03	-2.854259	-2.886175	-0.5439133	0.5439133
EHD4	1.09E-03	4.10E-05	-4.460452	1.799449	-0.5433304	0.5433304
IER2	2.78E-02	4.62E-03	-2.953445	-2.636402	-0.5428303	0.5428303
SRPK1	3.43E-03	2.04E-04	-3.979541	0.271266	-0.5426356	0.5426356
LILRA1	1.86E-02	2.51E-03	-3.167257	-2.077409	-0.5416149	0.5416149
NDC80	4.09E-03	2.64E-04	-3.900778	0.029721	-0.5411138	0.5411138
TNFAIP3	2.78E-02	4.62E-03	-2.95302	-2.637485	-0.5407864	0.5407864
TTBK2	1.92E-03	8.95E-05	-4.229361	1.054249	-0.540646	0.540646
FHL2	9.37E-02	2.76E-02	-2.26363	-4.236128	-0.5400075	0.5400075
CHERP	5.92E-03	4.51E-04	-3.732807	-0.476254	-0.5398159	0.5398159
AKR1C1	4.93E-01	3.27E-01	-0.988638	-6.204979	-0.539457	0.539457
PCNA	1.84E-02	2.47E-03	-3.173168	-2.061569	-0.5394249	0.5394249
ITGA5	5.81E-03	4.40E-04	-3.7407	-0.452767	-0.539278	0.539278
VASP	1.39E-02	1.62E-03	-3.315885	-1.673109	-0.5392274	0.5392274
KIFAP3	3.07E-02	5.37E-03	-2.899498	-2.773023	-0.5390972	0.5390972
PQLC3	1.45E-04	2.99E-06	-5.204839	4.31105	-0.5381834	0.5381834
PLEK	2.91E-02	4.95E-03	-2.928867	-2.698871	-0.5377914	0.5377914
SYNCRIP	2.64E-02	4.27E-03	-2.981812	-2.563833	-0.5370758	0.5370758
TNK1	1.18E-01	3.87E-02	-2.117727	-4.530465	-0.5368673	0.5368673
CARD8	1.61E-02	2.03E-03	-3.239642	-1.882063	-0.5366927	0.5366927
PTPRN2	1.71E-01	6.73E-02	-1.866724	-4.997479	-0.5366427	0.5366427
ADD2	5.32E-02	1.20E-02	-2.597986	-3.50181	-0.5366128	0.5366128
PGM3	3.98E-03	2.53E-04	-3.91403	0.070177	-0.5362488	0.5362488
SLC6A8	3.31E-01	1.79E-01	-1.361605	-5.776674	-0.5362463	0.5362463
IL6R	1.70E-01	6.65E-02	-1.872101	-4.988013	-0.5360979	0.5360979
HGFAC	8.62E-02	2.44E-02	-2.314203	-4.130316	-0.536094	0.536094
GOLPH3	6.37E-02	1.57E-02	-2.492956	-3.741163	-0.5360756	0.5360756
ARPC4	8.81E-02	2.52E-02	-2.30091	-4.158316	-0.5356354	0.5356354
CELF1	1.75E-01	6.93E-02	-1.85272	-5.022024	-0.5354999	0.5354999
CD2AP	4.39E-02	9.10E-03	-2.704193	-3.252004	-0.5351969	0.5351969
MYO1G	9.54E-02	2.82E-02	-2.25429	-4.255459	-0.5349527	0.5349527
PIAS3	1.10E-03	4.11E-05	-4.459562	1.796543	-0.5346832	0.5346832
FGF13	2.71E-01	1.33E-01	-1.526442	-5.546872	-0.5345853	0.5345853
ITGA7	1.96E-02	2.71E-03	-3.140896	-2.147798	-0.534524	0.534524
PGAP2	4.81E-03	3.32E-04	-3.829405	-0.186829	-0.5343949	0.5343949
PRKAG2	3.87E-02	7.54E-03	-2.774555	-3.082319	-0.534022	0.534022
FBXO5	2.37E-02	3.61E-03	-3.041004	-2.410813	-0.5338986	0.5338986
NOB1	1.34E-02	1.54E-03	-3.333239	-1.625096	-0.5338383	0.5338383
MFAP4	2.11E-01	9.22E-02	-1.713947	-5.256382	-0.5337271	0.5337271
NUFIP2	7.05E-03	5.89E-04	-3.648043	-0.726632	-0.5334034	0.5334034
PUS10	1.15E-03	4.41E-05	-4.438639	1.728312	-0.5331925	0.5331925
BUB1B	3.83E-02	7.41E-03	-2.780905	-3.066844	-0.5331305	0.5331305
LCP1	2.26E-03	1.12E-04	-4.161631	0.83954	-0.5330561	0.5330561
REPIN1	3.98E-03	2.53E-04	-3.913277	0.067874	-0.5322241	0.5322241
HEXB	6.31E-04	2.00E-05	-4.66819	2.484655	-0.5321637	0.5321637
RPS6KC1	1.18E-03	4.58E-05	-4.427705	1.692715	-0.5316239	0.5316239
APLP2	4.89E-04	1.43E-05	-4.763646	2.80393	-0.5308912	0.5308912
ELF1	2.84E-01	1.42E-01	-1.490196	-5.599481	-0.5308619	0.5308619
TUBG1	3.65E-03	2.24E-04	-3.951346	0.184496	-0.5307072	0.5307072
FCGRT	5.07E-03	3.59E-04	-3.804819	-0.260898	-0.5307043	0.5307043
RPL7L1	2.94E-03	1.63E-04	-4.049199	0.48707	-0.5302315	0.5302315
NEDD4L	1.69E-02	2.20E-03	-3.212916	-1.954538	-0.52989	0.52989
USF2	4.85E-05	7.61E-07	-5.580912	5.629484	-0.5298215	0.5298215
MECP2	4.42E-02	9.19E-03	-2.700397	-3.261063	-0.5293664	0.5293664
STAT2	1.37E-01	4.81E-02	-2.022005	-4.714542	-0.5293616	0.5293616
CYBA	3.75E-01	2.17E-01	-1.249637	-5.918783	-0.5293462	0.5293462
PNN	3.35E-03	1.98E-04	-3.98928	0.301317	-0.5293348	0.5293348
ZIC2	3.04E-03	1.72E-04	-4.033165	0.437217	-0.5284004	0.5284004
WWTR1	6.67E-02	1.68E-02	-2.46646	-3.800312	-0.5279454	0.5279454
RFC3	5.30E-02	1.19E-02	-2.601044	-3.494725	-0.5276656	0.5276656
NASP	2.35E-02	3.57E-03	-3.044542	-2.4016	-0.5276025	0.5276025
IFI6	3.89E-02	7.61E-03	-2.771359	-3.090098	-0.5272419	0.5272419
ADCY7	2.61E-02	4.18E-03	-2.989077	-2.545167	-0.5270447	0.5270447
SH3BP4	4.76E-02	1.02E-02	-2.661404	-3.35357	-0.5270166	0.5270166
ID3	4.68E-02	9.93E-03	-2.670952	-3.331013	-0.526749	0.526749
KLF2	2.72E-01	1.33E-01	-1.523084	-5.551795	-0.5267406	0.5267406
KRT86	2.90E-03	1.60E-04	-4.054626	0.503968	-0.5264738	0.5264738
HESX1	3.89E-01	2.29E-01	-1.215641	-5.959656	-0.5261032	0.5261032
ATP11A	1.07E-01	3.34E-02	2.181813	-4.403204	0.5260873	0.5260873
PPP4R2	3.44E-03	2.06E-04	-3.977618	0.265338	-0.5260559	0.5260559
TLK2	5.34E-03	3.90E-04	-3.778987	-0.338423	-0.5258129	0.5258129
CAND2	1.10E-01	3.48E-02	-2.163891	-4.439115	-0.5255371	0.5255371
APOBEC3G	8.85E-02	2.54E-02	-2.298282	-4.163834	-0.5253203	0.5253203
RASSF7	1.04E-01	3.19E-02	-2.202391	-4.361664	-0.5251361	0.5251361
SLC2A5	2.50E-02	3.91E-03	-3.01314	-2.483114	-0.5250981	0.5250981
ZC3HAV1	1.00E-01	3.03E-02	-2.22373	-4.318246	-0.5247948	0.5247948
SLC7A7	1.04E-02	1.06E-03	-3.459122	-1.27197	-0.5246978	0.5246978
NEBL	1.63E-01	6.21E-02	-1.904765	-4.929987	-0.5242331	0.5242331
SMAD6	6.39E-03	5.10E-04	3.694173	-0.590794	0.5240607	0.5240607
CD48	9.03E-03	8.47E-04	-3.531048	-1.06647	-0.5238932	0.5238932
NTM	2.05E-02	2.91E-03	-3.116268	-2.213193	-0.523787	0.523787
CSTF3	4.05E-02	8.06E-03	-2.749946	-3.142039	-0.523778	0.523778
GADD45B	1.11E-01	3.52E-02	-2.159585	-4.447706	-0.5235357	0.5235357
BACH1	1.66E-02	2.14E-03	-3.222926	-1.927441	-0.5234594	0.5234594
NRP1	1.86E-01	7.62E-02	-1.80721	-5.100665	-0.5234488	0.5234488
IGFBP3	1.74E-01	6.88E-02	-1.856082	-5.016147	-0.5234481	0.5234481
MAPK9	1.54E-01	5.69E-02	-1.945426	-4.856531	-0.5233742	0.5233742
COL4A6	2.68E-03	1.43E-04	-4.087711	0.607236	-0.5233574	0.5233574
SDC1	1.80E-01	7.27E-02	-1.83021	-5.061138	-0.5233266	0.5233266
PRPF40A	1.57E-02	1.97E-03	-3.250882	-1.851462	-0.5233174	0.5233174
RFC4	2.49E-02	3.89E-03	-3.01425	-2.480242	-0.5228646	0.5228646
ADAM28	5.97E-02	1.42E-02	-2.53196	-3.653182	-0.5228113	0.5228113
COL7A1	8.12E-03	7.23E-04	-3.582551	-0.917706	-0.5225675	0.5225675
SEMA5A	1.31E-01	4.51E-02	-2.050763	-4.660004	-0.522525	0.522525
CMPK1	1.52E-02	1.87E-03	-3.268441	-1.803516	-0.5223061	0.5223061
DDHD1	4.36E-03	2.89E-04	-3.872671	-0.055824	-0.522002	0.522002
GSPT1	1.65E-03	7.19E-05	-4.294613	1.262734	-0.5219732	0.5219732
TBK1	3.40E-02	6.22E-03	-2.845927	-2.906872	-0.521915	0.521915
MST1R	1.35E-01	4.71E-02	-2.031446	-4.696712	-0.5215774	0.5215774
HLA-DMA	8.02E-03	7.08E-04	-3.588906	-0.899256	-0.5209417	0.5209417
POLR2F	4.54E-02	9.55E-03	-2.686105	-3.29509	-0.5208801	0.5208801
GAB1	1.89E-03	8.78E-05	-4.235216	1.072892	-0.5208202	0.5208202
TCEA1	1.94E-02	2.66E-03	-3.147301	-2.130733	-0.5207073	0.5207073
DHRS9	3.52E-02	6.55E-03	-2.826687	-2.954493	-0.5206691	0.5206691
ACP5	4.62E-02	9.78E-03	-2.676812	-3.317139	-0.5205952	0.5205952
TPM4	6.35E-03	5.04E-04	-3.697667	-0.580466	-0.5201474	0.5201474
SP1	5.17E-03	3.70E-04	-3.795801	-0.287995	-0.5200227	0.5200227
TRIM37	1.28E-02	1.45E-03	-3.354118	-1.567116	-0.5196614	0.5196614
VPS41	3.11E-03	1.78E-04	-4.022377	0.403739	-0.5193619	0.5193619
FUT6	2.12E-01	9.27E-02	-1.711404	-5.260524	-0.5192481	0.5192481
PLA2G2A	4.92E-02	1.08E-02	-2.640723	-3.402215	-0.5191918	0.5191918
BCLAF1	2.90E-02	4.92E-03	-2.930774	-2.694039	-0.5190476	0.5190476
PYGM	3.50E-02	6.49E-03	-2.829791	-2.946826	-0.5188563	0.5188563
ABCD3	3.40E-03	2.01E-04	-3.983944	0.284849	-0.5188499	0.5188499
CCDC6	3.88E-03	2.44E-04	-3.925332	0.104737	-0.5185849	0.5185849
SMAD4	1.01E-02	1.01E-03	-3.474723	-1.227625	-0.518285	0.518285
CSF2	1.18E-01	3.83E-02	-2.122372	-4.521348	-0.5180828	0.5180828
MYD88	7.03E-02	1.81E-02	-2.437249	-3.864935	-0.5178158	0.5178158
ICAM3	1.68E-01	6.51E-02	-1.882208	-4.970152	-0.5176558	0.5176558
LSM7	1.38E-02	1.61E-03	-3.318802	-1.665048	-0.5174563	0.5174563
LAMC1	1.46E-02	1.76E-03	-3.289279	-1.746392	-0.5169039	0.5169039
SIAH2	5.43E-02	1.24E-02	-2.586951	-3.52732	-0.5146842	0.5146842
NEURL1B	7.44E-02	1.96E-02	-2.404325	-3.937033	-0.5145069	0.5145069
PPP1R16B	1.28E-01	4.37E-02	-2.064589	-4.63355	-0.514088	0.514088
UNK	8.46E-02	2.38E-02	-2.325364	-4.106706	-0.5138033	0.5138033
HLA-DPA1	1.22E-02	1.34E-03	-3.379278	-1.496931	-0.5133581	0.5133581
CBLB	8.80E-03	8.15E-04	-3.543657	-1.030174	-0.513351	0.513351
PYGB	4.35E-03	2.88E-04	-3.873845	-0.052259	-0.5129851	0.5129851
TRIM5	9.14E-04	3.23E-05	-4.529997	2.027304	-0.5121142	0.5121142
CD40	6.55E-02	1.64E-02	-2.476305	-3.778393	-0.5120919	0.5120919
PKIB	3.39E-02	6.18E-03	-2.847724	-2.90241	-0.5119494	0.5119494
GRM7	1.91E-01	7.91E-02	-1.78904	-5.131579	-0.5119389	0.5119389
SNX9	7.09E-03	5.94E-04	-3.645364	-0.734488	-0.5114773	0.5114773
API5	2.66E-03	1.41E-04	-4.092224	0.621355	-0.5113865	0.5113865
ENTPD4	2.62E-03	1.38E-04	-4.099229	0.643289	-0.5113067	0.5113067
CSF2RB	5.47E-03	4.03E-04	-3.768488	-0.369845	-0.5111922	0.5111922
GMFB	2.07E-02	2.94E-03	-3.112983	-2.221889	-0.5109285	0.5109285
TMEM97	9.63E-02	2.86E-02	-2.247554	-4.26936	-0.5106882	0.5106882
SLC9A6	1.43E-06	1.25E-08	-6.683653	9.605943	-0.5100092	0.5100092
SERPINB1	8.39E-04	2.85E-05	-4.565756	2.145078	-0.5097729	0.5097729
SPAG1	1.96E-02	2.72E-03	-3.139455	-2.151634	-0.5097513	0.5097513
ERAP1	2.04E-03	9.84E-05	-4.201207	0.964786	-0.5097414	0.5097414
SMC3	1.62E-02	2.06E-03	-3.234641	-1.895655	-0.5096117	0.5096117
CCNA2	2.06E-02	2.92E-03	-3.115442	-2.215381	-0.5095919	0.5095919
DNAJC10	1.53E-04	3.21E-06	-5.18521	4.243009	-0.5094742	0.5094742
DUT	3.48E-02	6.44E-03	-2.832931	-2.939065	-0.5092343	0.5092343
C16orf72	8.01E-03	7.07E-04	-3.589661	-0.897063	-0.5092176	0.5092176
ITM2B	7.55E-03	6.48E-04	-3.617414	-0.816252	-0.5089922	0.5089922
SERPINA6	1.30E-01	4.43E-02	-2.058413	-4.645385	-0.5089636	0.5089636
HLA-B	4.03E-03	2.58E-04	-3.908006	0.051776	-0.5087986	0.5087986
KDELR3	1.01E-01	3.08E-02	-2.216839	-4.332305	-0.5085586	0.5085586
ETF1	2.56E-02	4.09E-03	-2.997321	-2.523947	-0.5081988	0.5081988
KLK11	2.69E-02	4.39E-03	-2.971623	-2.589955	-0.5081641	0.5081641
CHKA	1.35E-01	4.70E-02	-2.032436	-4.694837	-0.5079318	0.5079318
MYO1F	2.88E-03	1.58E-04	-4.058128	0.514876	-0.5078085	0.5078085
BRCA1	2.43E-02	3.74E-03	-3.028184	-2.444138	-0.5077737	0.5077737
RARG	1.04E-01	3.19E-02	-2.20239	-4.361667	-0.507689	0.507689
DLD	2.43E-03	1.24E-04	-4.131401	0.744279	-0.507396	0.507396
CORO1A	5.48E-02	1.26E-02	2.580358	-3.542522	0.5073697	0.5073697
IL15	1.18E-01	3.85E-02	-2.12002	-4.525968	-0.5073184	0.5073184
SLC15A4	2.03E-02	2.87E-03	-3.121453	-2.199455	-0.507286	0.507286
MIDN	2.03E-01	8.68E-02	-1.743571	-5.207718	-0.5072667	0.5072667
TFR2	2.19E-02	3.21E-03	-3.082881	-2.301275	-0.5071251	0.5071251
PTTG1IP	1.90E-01	7.86E-02	-1.792085	-5.126417	-0.5071169	0.5071169
TCIRG1	2.35E-03	1.19E-04	-4.144765	0.786347	-0.5068387	0.5068387
SP100	2.56E-02	4.07E-03	-2.998221	-2.521629	-0.5066036	0.5066036
HLA-DQB1	8.94E-03	8.35E-04	-3.535598	-1.053383	-0.5064876	0.5064876
SFN	2.57E-03	1.35E-04	-4.106816	0.667069	-0.5061403	0.5061403
DHX36	4.17E-03	2.72E-04	-3.891154	0.00039	-0.5055991	0.5055991
TP53BP2	3.64E-03	2.24E-04	-3.951866	0.186093	-0.5054195	0.5054195
BID	1.15E-02	1.23E-03	-3.409437	-1.412355	-0.5052846	0.5052846
SNAP23	8.90E-02	2.56E-02	-2.294012	-4.172791	-0.5051235	0.5051235
MT2A	1.59E-01	5.98E-02	-1.922067	-4.898896	-0.5041695	0.5041695
NEK4	2.74E-02	4.53E-03	-2.960455	-2.618515	-0.5040888	0.5040888
ALDH5A1	1.86E-03	8.55E-05	-4.243147	1.098165	-0.5040879	0.5040879
PON2	2.98E-03	1.66E-04	-4.042234	0.465403	-0.5034357	0.5034357
RGS5	1.86E-03	8.61E-05	-4.241013	1.091363	-0.5031702	0.5031702
PTPN11	9.02E-02	2.61E-02	-2.285923	-4.189724	-0.5026809	0.5026809
PKD1	1.91E-02	2.61E-03	3.154894	-2.110469	0.5025749	0.5025749
HIBCH	1.95E-04	4.41E-06	-5.096567	3.936806	-0.502363	0.502363
NCOA3	2.83E-01	1.41E-01	-1.492523	-5.596139	-0.5022194	0.5022194
HNRNPUL1	1.55E-02	1.91E-03	-3.260386	-1.825533	-0.502007	0.502007
NET1	1.08E-01	3.39E-02	-2.175371	-4.416139	-0.501961	0.501961
DLK1	9.45E-02	2.79E-02	-2.259196	-4.245314	-0.5019471	0.5019471
ITPK1	3.02E-03	1.69E-04	-4.036848	0.448661	-0.5016283	0.5016283
MAPK13	9.11E-03	8.60E-04	-3.526267	-1.080213	-0.501592	0.501592
MZF1	6.96E-03	5.78E-04	-3.654077	-0.708921	-0.501465	0.501465
ASPM	1.18E-01	3.84E-02	-2.12136	-4.523336	-0.5006064	0.5006064
EIF3I	4.75E-03	3.26E-04	-3.834755	-0.170675	-0.5000484	0.5000484
KLF12	2.92E-01	1.48E-01	-1.466509	-5.633232	-0.4998412	0.4998412
USP11	5.81E-03	4.41E-04	-3.739974	-0.454928	-0.4998345	0.4998345
EVPL	1.03E-01	3.15E-02	-2.207819	-4.350654	-0.4998191	0.4998191
TRIM14	6.35E-03	5.05E-04	-3.69743	-0.581165	-0.4996742	0.4996742
SLC25A24	8.24E-03	7.36E-04	-3.576732	-0.934581	-0.4990439	0.4990439
ELAVL1	4.89E-02	1.07E-02	-2.644372	-3.393654	-0.4989393	0.4989393
PGM2	4.21E-03	2.75E-04	-3.887929	-0.009427	-0.4988652	0.4988652
EIF3CL	6.10E-03	4.74E-04	-3.717665	-0.52123	-0.4988621	0.4988621
OXSR1	2.34E-03	1.18E-04	-4.146541	0.791942	-0.4986053	0.4986053
DDX3Y	2.66E-02	4.31E-03	-2.978063	-2.573451	-0.498281	0.498281
TYROBP	5.87E-02	1.39E-02	-2.541793	-3.630834	-0.498232	0.498232
BAG1	7.02E-03	5.85E-04	-3.650253	-0.720146	-0.4981698	0.4981698
TBC1D12	8.30E-03	7.44E-04	-3.572969	-0.945483	-0.4980021	0.4980021
ID1	1.72E-02	2.26E-03	-3.204566	-1.977096	-0.4978257	0.4978257
RAB4A	1.10E-02	1.15E-03	-3.430904	-1.351862	-0.4978099	0.4978099
BRAF	2.49E-03	1.28E-04	-4.121865	0.714303	-0.4975281	0.4975281
DDX1	5.88E-04	1.84E-05	-4.692398	2.56537	-0.4974745	0.4974745
ZNF507	1.53E-01	5.64E-02	-1.949104	-4.849819	-0.4972652	0.4972652
ZFYVE26	1.57E-02	1.97E-03	-3.250186	-1.85336	-0.4971323	0.4971323
NCKAP1L	1.12E-03	4.26E-05	-4.448605	1.760793	-0.4970881	0.4970881
WEE1	1.63E-01	6.23E-02	-1.902758	-4.933578	-0.4964476	0.4964476
FOSL2	5.59E-02	1.29E-02	-2.569198	-3.568184	-0.4961519	0.4961519
ZMYND11	2.39E-01	1.10E-01	-1.622681	-5.401585	-0.4957937	0.4957937
GLIPR1	2.79E-02	4.65E-03	-2.951449	-2.641488	-0.4957397	0.4957397
RIN2	7.11E-03	5.97E-04	-3.644105	-0.738179	-0.4956464	0.4956464
TOM1L1	1.08E-02	1.11E-03	-3.441132	-1.322952	-0.4955842	0.4955842
POLR2J2	1.46E-02	1.75E-03	-3.290433	-1.743223	-0.4955718	0.4955718
TSC22D2	8.85E-02	2.54E-02	-2.298464	-4.163453	-0.4951644	0.4951644
PSME2	6.95E-02	1.78E-02	-2.444319	-3.84935	-0.4948817	0.4948817
MST1	4.85E-02	1.05E-02	-2.649547	-3.381496	-0.4947874	0.4947874
ZBED5	2.53E-03	1.31E-04	-4.114297	0.690537	-0.4943322	0.4943322
CD80	7.70E-02	2.07E-02	-2.382814	-3.983711	-0.4941808	0.4941808
SIVA1	5.94E-02	1.41E-02	-2.534575	-3.647246	-0.4941795	0.4941795
MFSD6	1.72E-02	2.26E-03	-3.20428	-1.97787	-0.4941069	0.4941069
LCLAT1	1.68E-02	2.18E-03	-3.215582	-1.947325	-0.4940934	0.4940934
MYBL2	1.28E-01	4.34E-02	-2.067207	-4.628522	-0.4939253	0.4939253
NAB1	1.77E-03	8.04E-05	-4.261481	1.156678	-0.4937666	0.4937666
SF1	4.63E-02	9.82E-03	2.675311	-3.320696	0.4937169	0.4937169
SRGAP2	5.00E-02	1.10E-02	-2.631575	-3.423639	-0.4935636	0.4935636
AJAP1	6.71E-02	1.69E-02	-2.463296	-3.807342	-0.4931713	0.4931713
DERL3	9.19E-02	2.68E-02	-2.275246	-4.211995	-0.4929771	0.4929771
ADAP2	1.52E-01	5.61E-02	-1.951429	-4.845572	-0.4927801	0.4927801
STK10	8.74E-03	8.06E-04	-3.547136	-1.020145	-0.4927354	0.4927354
WISP2	7.64E-02	2.04E-02	-2.387837	-3.972843	-0.4924608	0.4924608
HBS1L	1.46E-02	1.75E-03	-3.291441	-1.740453	-0.492369	0.492369
TMEM39B	9.68E-03	9.44E-04	-3.49563	-1.167997	-0.4921777	0.4921777
ALG13	2.99E-02	5.14E-03	-2.914723	-2.734651	-0.4919366	0.4919366
ZNF653	8.34E-02	2.33E-02	2.334328	-4.087677	0.491811	0.491811
COL18A1	6.46E-02	1.60E-02	-2.484685	-3.759681	-0.4918083	0.4918083
RIPK1	5.32E-03	3.86E-04	-3.782207	-0.328776	-0.4917214	0.4917214
CAB39	5.86E-03	4.46E-04	-3.736888	-0.464113	-0.4915228	0.4915228
SLCO3A1	4.16E-03	2.70E-04	-3.89324	0.006744	-0.4910563	0.4910563
CLCN2	5.60E-02	1.30E-02	2.567667	-3.571699	0.4909918	0.4909918
CDCA3	2.86E-02	4.81E-03	-2.938711	-2.673896	-0.4904016	0.4904016
NCF4	2.38E-02	3.62E-03	-3.039964	-2.413522	-0.4903883	0.4903883
CRAT	1.36E-02	1.58E-03	-3.325769	-1.645782	-0.4903649	0.4903649
FUT8	4.73E-02	1.01E-02	-2.664143	-3.347106	-0.4901878	0.4901878
BLNK	5.03E-04	1.50E-05	-4.750528	2.759897	-0.4900248	0.4900248
HCK	1.08E-02	1.12E-03	-3.439694	-1.32702	-0.4899904	0.4899904
OGT	4.13E-03	2.67E-04	-3.897392	0.019397	-0.489695	0.489695
FASTK	3.50E-02	6.48E-03	-2.830344	-2.94546	-0.4896851	0.4896851
GPCPD1	8.88E-03	8.27E-04	-3.538935	-1.043777	-0.4889061	0.4889061
THOC2	1.66E-02	2.14E-03	-3.222713	-1.928017	-0.4888864	0.4888864
TNS3	1.00E-01	3.03E-02	-2.223497	-4.318722	-0.4888755	0.4888755
PDIA3	5.11E-02	1.14E-02	-2.619593	-3.451615	-0.4887814	0.4887814
CTSB	2.04E-02	2.88E-03	-3.1197	-2.204101	-0.4885598	0.4885598
CCL7	2.50E-01	1.18E-01	-1.588944	-5.453437	-0.4884778	0.4884778
ZNF148	7.16E-02	1.86E-02	-2.425888	-3.889903	-0.4884245	0.4884245
CNTLN	2.29E-02	3.44E-03	-3.058573	-2.364987	-0.4883833	0.4883833
ARFGEF2	2.55E-02	4.04E-03	-3.000958	-2.514572	-0.4882192	0.4882192
KCNS3	2.36E-01	1.08E-01	-1.633069	-5.385419	-0.4881047	0.4881047
PRR3	1.22E-02	1.34E-03	-3.381202	-1.49155	-0.4880507	0.4880507
SMARCC1	6.38E-02	1.58E-02	-2.492036	-3.743226	-0.487476	0.487476
GCA	6.98E-03	5.81E-04	-3.652774	-0.712747	-0.4872049	0.4872049
F2RL1	5.32E-03	3.86E-04	-3.782183	-0.328849	-0.4871777	0.4871777
SPINT2	1.80E-02	2.40E-03	-3.183214	-2.034604	-0.4867827	0.4867827
ATP6V0B	2.81E-01	1.40E-01	-1.497087	-5.589569	-0.486769	0.486769
CAMTA1	4.45E-02	9.27E-03	-2.697385	-3.268245	-0.4856915	0.4856915
LEPROT	7.51E-03	6.44E-04	-3.619479	-0.810225	-0.4855412	0.4855412
RYK	5.62E-03	4.21E-04	-3.755187	-0.409582	-0.4849265	0.4849265
STK38	1.75E-02	2.31E-03	-3.196483	-1.998897	-0.4849115	0.4849115
ANP32B	9.12E-03	8.62E-04	-3.52552	-1.08236	-0.4848471	0.4848471
RAB1A	1.50E-02	1.83E-03	-3.275416	-1.784424	-0.484802	0.484802
PAPSS2	1.36E-02	1.59E-03	-3.324059	-1.650514	-0.4847171	0.4847171
RGS7	6.46E-02	1.60E-02	-2.484773	-3.759484	-0.484647	0.484647
MALT1	3.07E-02	5.36E-03	-2.899821	-2.772211	-0.4845073	0.4845073
CD93	3.03E-03	1.70E-04	-4.03559	0.444752	-0.4844184	0.4844184
MGAT3	6.39E-02	1.58E-02	2.490634	-3.746366	0.4843475	0.4843475
CCR6	1.83E-01	7.41E-02	-1.820609	-5.077691	-0.4839765	0.4839765
RECQL5	3.51E-03	2.12E-04	-3.968288	0.236595	-0.4835116	0.4835116
IFNAR1	1.30E-01	4.46E-02	-2.056008	-4.649985	-0.4833911	0.4833911
LARP1B	7.70E-03	6.66E-04	-3.608575	-0.842032	-0.4830323	0.4830323
CASP3	1.07E-02	1.11E-03	-3.443873	-1.315194	-0.4829961	0.4829961
ZNF496	6.65E-03	5.41E-04	-3.675434	-0.646098	-0.4829561	0.4829561
RRP1B	5.24E-03	3.77E-04	-3.78944	-0.30709	-0.4825706	0.4825706
LIMCH1	6.95E-02	1.77E-02	-2.444423	-3.849121	-0.4825516	0.4825516
LOXL2	8.45E-02	2.37E-02	-2.326511	-4.104275	-0.4823993	0.4823993
MED1	1.95E-02	2.68E-03	-3.144544	-2.13808	-0.4823915	0.4823915
RWDD2B	1.48E-02	1.79E-03	-3.282972	-1.763709	-0.4820318	0.4820318
MAN2A1	5.07E-03	3.59E-04	-3.805274	-0.259529	-0.4817915	0.4817915
OSTF1	5.52E-03	4.10E-04	-3.762983	-0.386302	-0.4814868	0.4814868
PRKCD	1.10E-03	4.14E-05	-4.457397	1.789476	-0.4813081	0.4813081
GPC1	4.76E-02	1.02E-02	-2.660394	-3.355954	-0.4812645	0.4812645
NCAPG2	3.00E-02	5.17E-03	-2.91258	-2.740062	-0.4811152	0.4811152
GGA2	3.55E-02	6.62E-03	-2.822574	-2.964643	-0.4808641	0.4808641
RAD21	4.73E-03	3.25E-04	-3.836509	-0.165376	-0.4808128	0.4808128
TYMS	1.12E-01	3.56E-02	-2.154142	-4.458544	-0.4806961	0.4806961
UCK2	1.19E-02	1.29E-03	-3.392701	-1.459348	-0.4806902	0.4806902
ACAP2	5.86E-03	4.46E-04	-3.736699	-0.464675	-0.4806203	0.4806203
TRAPPC6A	1.67E-02	2.15E-03	-3.220128	-1.935022	-0.4799505	0.4799505
MGLL	8.09E-02	2.22E-02	-2.352913	-4.048032	-0.4797458	0.4797458
DAB2IP	5.03E-02	1.11E-02	-2.628008	-3.431977	-0.4795921	0.4795921
LILRB2	5.72E-02	1.34E-02	-2.555838	-3.598791	-0.4793947	0.4793947
KIAA0355	5.41E-04	1.65E-05	-4.722723	2.666729	-0.4792013	0.4792013
RBM34	3.09E-03	1.75E-04	-4.026343	0.416041	-0.4791621	0.4791621
KPNB1	1.72E-02	2.26E-03	-3.203844	-1.979046	-0.478976	0.478976
SAMHD1	1.30E-01	4.45E-02	-2.056227	-4.649567	-0.4789173	0.4789173
HLA-E	2.58E-02	4.12E-03	-2.994039	-2.532401	-0.4787523	0.4787523
ACP2	3.42E-02	6.28E-03	-2.842214	-2.91608	-0.478721	0.478721
CAPZA2	5.75E-02	1.35E-02	2.553	-3.605278	0.4785699	0.4785699
RNF138	6.01E-03	4.64E-04	-3.724328	-0.501451	-0.4783911	0.4783911
BCL6	4.17E-02	8.41E-03	-2.734062	-3.180373	-0.4783688	0.4783688
FEM1C	6.06E-03	4.68E-04	-3.721399	-0.510148	-0.4777806	0.4777806
GLDC	4.21E-02	8.53E-03	-2.728524	-3.193699	-0.4776441	0.4776441
HNRNPU	3.17E-02	5.62E-03	-2.882538	-2.815596	-0.4774385	0.4774385
LOX	4.23E-02	8.60E-03	-2.725291	-3.201469	-0.4774343	0.4774343
SH3KBP1	1.65E-02	2.12E-03	-3.225672	-1.919996	-0.4773151	0.4773151
ATF1	1.90E-02	2.59E-03	-3.157304	-2.104032	-0.4762485	0.4762485
CAPZA1	3.85E-03	2.41E-04	-3.928677	0.114977	-0.4761755	0.4761755
TBRG4	4.54E-04	1.29E-05	-4.793377	2.903908	-0.4759334	0.4759334
TP53I3	8.58E-02	2.43E-02	-2.316939	-4.124538	-0.4759072	0.4759072
BZW1	1.15E-02	1.23E-03	-3.40863	-1.414624	-0.4757202	0.4757202
CAPRIN1	2.13E-01	9.36E-02	-1.706219	-5.268954	-0.4752012	0.4752012
DAPK1	3.98E-02	7.85E-03	-2.759572	-3.118727	-0.475018	0.475018
KCNJ1	7.62E-02	2.04E-02	-2.389033	-3.970251	-0.4747385	0.4747385
PRKCB	4.52E-03	3.05E-04	-3.856171	-0.105884	-0.4747087	0.4747087
SCAMP1	1.10E-02	1.15E-03	-3.430817	-1.352106	-0.4746109	0.4746109
CLTC	2.26E-02	3.38E-03	3.064288	-2.35004	0.4745961	0.4745961
MS4A7	8.98E-03	8.39E-04	-3.533969	-1.058069	-0.4745161	0.4745161
MMP17	2.71E-02	4.45E-03	-2.966649	-2.602683	-0.4745086	0.4745086
FOXM1	8.48E-02	2.39E-02	-2.323816	-4.109986	-0.4744567	0.4744567
NOSTRIN	1.24E-01	4.16E-02	2.086197	-4.591901	0.474367	0.474367
SUMO1	1.23E-03	4.87E-05	-4.409768	1.634403	-0.4743206	0.4743206
NQO1	1.47E-01	5.32E-02	-1.975684	-4.800994	-0.4740281	0.4740281
ELK4	7.74E-02	2.08E-02	-2.379596	-3.990666	-0.4740064	0.4740064
CYTH1	7.56E-02	2.01E-02	-2.394045	-3.959382	-0.4738471	0.4738471
PARP9	6.45E-02	1.60E-02	-2.485274	-3.758364	-0.4738007	0.4738007
AURKB	1.21E-01	4.01E-02	-2.102585	-4.560066	-0.4732804	0.4732804
FAM189B	6.55E-02	1.64E-02	-2.476783	-3.777326	-0.4732739	0.4732739
CTLA4	4.90E-02	1.07E-02	2.643866	-3.394842	0.4732173	0.4732173
MCM3	2.84E-02	4.76E-03	-2.942756	-2.663615	-0.4731576	0.4731576
ACER3	5.02E-02	1.11E-02	-2.629638	-3.428169	-0.4720858	0.4720858
NLRP1	5.68E-02	1.32E-02	-2.560141	-3.588948	-0.4719879	0.4719879
CDK6	1.41E-01	5.02E-02	-2.002567	-4.751032	-0.4717712	0.4717712
SLC36A4	2.20E-02	3.23E-03	-3.079711	-2.309603	-0.4717116	0.4717116
C19orf66	4.87E-02	1.06E-02	-2.646716	-3.388149	-0.471365	0.471365
SSPN	1.71E-01	6.73E-02	-1.866948	-4.997086	-0.4713197	0.4713197
TXNRD1	3.54E-02	6.61E-03	-2.823471	-2.962429	-0.470774	0.470774
TMEM167A	1.63E-02	2.08E-03	-3.232306	-1.901996	-0.4707536	0.4707536
PLK1	7.09E-02	1.83E-02	-2.431762	-3.877006	-0.4704313	0.4704313
M6PR	1.70E-03	7.51E-05	-4.281651	1.221195	-0.4703532	0.4703532
SMTN	5.57E-02	1.29E-02	-2.571016	-3.56401	-0.4702023	0.4702023
TK1	9.28E-02	2.72E-02	-2.269522	-4.223901	-0.4700118	0.4700118
TFCP2	6.51E-03	5.22E-04	-3.686505	-0.613444	-0.4697442	0.4697442
PPP3CB	7.36E-03	6.25E-04	-3.629211	-0.781789	-0.4695973	0.4695973
PAQR8	3.35E-02	6.08E-03	-2.8537	-2.887563	-0.4693414	0.4693414
FGFR1OP2	3.18E-02	5.66E-03	-2.879854	-2.822318	-0.4693337	0.4693337
TIA1	1.06E-02	1.09E-03	-3.448466	-1.302188	-0.4690754	0.4690754
MARK2	1.25E-01	4.21E-02	-2.080663	-4.602603	-0.4690579	0.4690579
GLS	6.45E-03	5.15E-04	-3.690833	-0.600664	-0.4690348	0.4690348
FHL1	1.70E-02	2.21E-03	-3.21125	-1.959041	-0.4688268	0.4688268
LDB3	1.85E-02	2.51E-03	-3.168318	-2.074565	-0.4688198	0.4688198
CSNK1E	6.08E-02	1.47E-02	-2.520441	-3.679277	-0.4687206	0.4687206
ICAM1	2.30E-01	1.05E-01	-1.650624	-5.35789	-0.4685106	0.4685106
ZDHHC5	3.73E-02	7.14E-03	-2.794813	-3.032857	-0.4684222	0.4684222
HBZ	2.76E-02	4.57E-03	-2.957165	-2.626914	-0.4683971	0.4683971
GRAP	2.21E-02	3.26E-03	3.077107	-2.316442	0.4683272	0.4683272
KCNK5	2.97E-03	1.66E-04	-4.043154	0.468264	-0.4680969	0.4680969
ATM	9.90E-02	2.98E-02	-2.230244	-4.304923	-0.4678935	0.4678935
INPP5D	3.77E-02	7.25E-03	-2.789104	-3.046824	-0.4678849	0.4678849
TAP2	5.99E-02	1.43E-02	-2.53057	-3.656337	-0.4674739	0.4674739
DPYSL4	8.05E-03	7.13E-04	-3.586782	-0.905423	-0.4674589	0.4674589
UEVLD	2.44E-02	3.78E-03	-3.025314	-2.451582	-0.4674329	0.4674329
SPPL2B	4.96E-02	1.09E-02	-2.637144	-3.410604	-0.4669159	0.4669159
CD2BP2	1.94E-02	2.68E-03	-3.145143	-2.136485	-0.4667893	0.4667893
PLGLB1	1.53E-02	1.88E-03	3.266706	-1.808262	0.4667481	0.4667481
GART	6.56E-03	5.29E-04	-3.682256	-0.625983	-0.4663927	0.4663927
NAA30	5.82E-02	1.37E-02	-2.547077	-3.618795	-0.4659745	0.4659745
APOM	1.22E-01	4.04E-02	-2.099766	-4.565558	-0.4653403	0.4653403
SMN1	1.15E-03	4.44E-05	-4.436734	1.722108	-0.4653036	0.4653036
KIDINS220	1.43E-02	1.69E-03	-3.301993	-1.711422	-0.4652747	0.4652747
PTGER2	2.32E-02	3.50E-03	-3.051701	-2.382934	-0.4652593	0.4652593
MYSM1	1.25E-01	4.20E-02	-2.081937	-4.60014	-0.4651173	0.4651173
TNNI3	3.11E-01	1.62E-01	-1.416191	-5.703268	-0.4651122	0.4651122
PI4KB	1.19E-03	4.67E-05	-4.42201	1.674189	-0.4647453	0.4647453
GPRC5B	1.90E-01	7.85E-02	-1.793003	-5.12486	-0.464418	0.464418
MYOF	6.34E-03	5.03E-04	-3.698746	-0.577273	-0.4641924	0.4641924
BAG4	1.16E-01	3.77E-02	2.129957	-4.506427	0.4640703	0.4640703
DZIP3	3.63E-02	6.87E-03	-2.809305	-2.997311	-0.4640503	0.4640503
IPO4	1.57E-02	1.96E-03	-3.252847	-1.846106	-0.4640092	0.4640092
VRK2	4.42E-03	2.94E-04	-3.867453	-0.071669	-0.4640039	0.4640039
NPTN	2.38E-01	1.10E-01	1.623944	-5.399624	0.4636154	0.4636154
LMAN2L	9.30E-03	8.91E-04	-3.514475	-1.114057	-0.463585	0.463585
KDM6B	2.68E-03	1.44E-04	-4.086985	0.604965	-0.4634783	0.4634783
MAFB	9.70E-03	9.49E-04	-3.494012	-1.172618	-0.4631449	0.4631449
CD8A	2.36E-01	1.08E-01	-1.632122	-5.386897	-0.4630103	0.4630103
TOP2B	2.05E-02	2.91E-03	-3.11717	-2.210805	-0.4628327	0.4628327
SPI1	3.05E-02	5.31E-03	-2.90317	-2.763784	-0.4627735	0.4627735
UBAP2L	1.19E-02	1.29E-03	-3.393325	-1.457599	-0.4625868	0.4625868
RELA	1.07E-02	1.10E-03	-3.44646	-1.307872	-0.4623117	0.4623117
CYTIP	5.75E-02	1.35E-02	-2.553649	-3.603796	-0.4622693	0.4622693
ITIH4	1.78E-02	2.36E-03	-3.188761	-2.01969	-0.4622042	0.4622042
WDR36	2.09E-02	3.00E-03	-3.106419	-2.239245	-0.4620904	0.4620904
CD5	1.30E-01	4.46E-02	-2.055764	-4.650453	-0.4620147	0.4620147
IRF9	9.67E-02	2.88E-02	-2.244893	-4.274842	-0.4618744	0.4618744
HOXD9	1.86E-01	7.61E-02	-1.807657	-5.0999	-0.4618358	0.4618358
FABP3	1.32E-02	1.52E-03	-3.338603	-1.610222	-0.4613501	0.4613501
FLT1	5.53E-02	1.27E-02	-2.575554	-3.55358	-0.4612504	0.4612504
OSBPL9	5.37E-02	1.22E-02	-2.593045	-3.513242	-0.4612285	0.4612285
FBXW11	1.55E-02	1.91E-03	-3.260601	-1.824945	-0.4611904	0.4611904
PRDM2	1.82E-02	2.42E-03	-3.179843	-2.043658	-0.4611405	0.4611405
STRADA	1.06E-01	3.30E-02	-2.186909	-4.392947	-0.461038	0.461038
VARS	2.15E-02	3.13E-03	-3.090688	-2.280739	-0.4606857	0.4606857
SH3PXD2A	2.37E-02	3.60E-03	-3.04203	-2.408144	-0.4605308	0.4605308
RIOK2	2.34E-01	1.07E-01	-1.639825	-5.374856	-0.4604983	0.4604983
TPST2	3.22E-02	5.77E-03	-2.873371	-2.838532	-0.4604293	0.4604293
TMEM106C	2.37E-02	3.61E-03	-3.041088	-2.410595	-0.4602781	0.4602781
ADD3	2.59E-02	4.14E-03	-2.992295	-2.53689	-0.4601781	0.4601781
ITGBL1	7.35E-03	6.23E-04	-3.630075	-0.779262	-0.4601433	0.4601433
ATXN2L	9.23E-04	3.28E-05	-4.525442	2.012332	-0.4598726	0.4598726
TOX	1.48E-01	5.37E-02	-1.971871	-4.808035	-0.4591596	0.4591596
TIMP3	1.19E-01	3.89E-02	-2.116475	-4.53292	-0.4589956	0.4589956
CDCA7	2.05E-01	8.78E-02	-1.738308	-5.216418	-0.4589682	0.4589682
TNFRSF1B	3.33E-01	1.80E-01	-1.356867	-5.782919	-0.4588777	0.4588777
PAX9	2.82E-01	1.40E-01	-1.49627	-5.590746	-0.4586384	0.4586384
FKBP1A	2.43E-03	1.24E-04	-4.131757	0.745395	-0.4584702	0.4584702
CREB1	9.20E-03	8.76E-04	-3.520233	-1.097539	-0.4584346	0.4584346
ITGAL	7.09E-02	1.83E-02	-2.432063	-3.876343	-0.4581882	0.4581882
RAD17	4.17E-03	2.72E-04	-3.891392	0.001116	-0.4579242	0.4579242
GTPBP1	4.73E-02	1.01E-02	-2.664717	-3.345751	-0.4578982	0.4578982
RAB30	8.79E-04	3.02E-05	-4.549096	2.090155	-0.4577983	0.4577983
RBM12	4.23E-02	8.60E-03	-2.725467	-3.201047	-0.4577518	0.4577518
DRAP1	4.25E-02	8.64E-03	-2.723496	-3.205781	-0.4575697	0.4575697
ZFP36L2	7.85E-03	6.85E-04	-3.599607	-0.868148	-0.4574064	0.4574064
GLRX	2.28E-01	1.03E-01	-1.658392	-5.345622	-0.4573074	0.4573074
NIPA2	7.09E-03	5.95E-04	-3.645151	-0.735113	-0.4572748	0.4572748
IQSEC1	1.33E-03	5.41E-05	-4.378678	1.533599	-0.4571797	0.4571797
RICTOR	6.31E-02	1.55E-02	-2.498861	-3.727912	-0.4568915	0.4568915
EPRS	3.14E-02	5.56E-03	-2.886851	-2.804788	-0.4564539	0.4564539
NT5DC2	6.45E-02	1.60E-02	-2.485699	-3.757414	-0.45597	0.45597
TMEM164	5.64E-02	1.31E-02	-2.564415	-3.579157	-0.4559379	0.4559379
CAPN1	9.01E-03	8.45E-04	-3.532001	-1.06373	-0.4559366	0.4559366
TSPAN8	2.75E-01	1.36E-01	-1.514084	-5.56494	-0.4559195	0.4559195
COL4A2	5.41E-02	1.23E-02	-2.589234	-3.52205	-0.4558674	0.4558674
PSMA4	3.71E-02	7.07E-03	-2.798488	-3.023857	-0.4558289	0.4558289
TPM2	1.50E-02	1.82E-03	-3.277129	-1.779728	-0.4558275	0.4558275
ZNF800	2.21E-01	9.82E-02	1.682147	-5.307787	0.4557834	0.4557834
BACE2	1.17E-01	3.82E-02	-2.124395	-4.517373	-0.4556674	0.4556674
RUNX1T1	2.95E-01	1.50E-01	-1.458608	-5.644378	-0.4555376	0.4555376
LY75	2.15E-02	3.13E-03	-3.091074	-2.279723	-0.4555292	0.4555292
MCM4	4.99E-02	1.10E-02	-2.633067	-3.420149	-0.4555046	0.4555046
ARSB	4.64E-02	9.84E-03	-2.674649	-3.322263	-0.4554807	0.4554807
OXCT1	4.14E-03	2.68E-04	-3.895577	0.013864	-0.4554792	0.4554792
PSMB8	7.99E-02	2.18E-02	-2.36094	-4.03083	-0.4552701	0.4552701
CA2	5.85E-02	1.38E-02	-2.543665	-3.62657	-0.4551736	0.4551736
FBXO8	4.78E-02	1.03E-02	-2.65888	-3.359524	-0.4551352	0.4551352
LMNB2	7.64E-02	2.04E-02	-2.387593	-3.97337	-0.4550885	0.4550885
RFX7	3.33E-02	6.04E-03	-2.856309	-2.881075	-0.4548438	0.4548438
SCRG1	2.15E-02	3.12E-03	3.092356	-2.276344	0.4548395	0.4548395
DYRK1A	4.59E-03	3.12E-04	-3.848927	-0.127822	-0.4546998	0.4546998
OSBPL8	7.08E-02	1.83E-02	-2.433083	-3.874103	-0.4546252	0.4546252
SPATS2L	1.55E-02	1.92E-03	-3.259021	-1.829261	-0.4545388	0.4545388
GP2	3.68E-03	2.26E-04	-3.948185	0.174788	-0.4543625	0.4543625
VAV3	1.79E-01	7.18E-02	-1.835568	-5.051866	-0.4543601	0.4543601
DYRK2	4.78E-03	3.30E-04	-3.831531	-0.180409	-0.4541956	0.4541956
NRXN2	1.97E-01	8.28E-02	-1.766945	-5.168795	-0.4541421	0.4541421
SMARCD3	4.68E-02	9.93E-03	-2.671155	-3.330535	-0.4536618	0.4536618
CLIC4	1.81E-02	2.41E-03	-3.18108	-2.040338	-0.4535891	0.4535891
AGPAT3	2.61E-04	6.39E-06	-4.992252	3.578806	-0.4535309	0.4535309
TMEM87B	2.23E-03	1.10E-04	-4.167264	0.85733	-0.4533697	0.4533697
HNRNPH1	4.15E-03	2.70E-04	-3.894123	0.009434	-0.4533229	0.4533229
MTIF2	2.39E-02	3.66E-03	-3.036223	-2.423252	-0.453137	0.453137
RALGAPA1	1.92E-02	2.64E-03	-3.150592	-2.121955	-0.4529382	0.4529382
DDX11	6.68E-02	1.68E-02	-2.465813	-3.80175	-0.4526301	0.4526301
HSP90AA1	3.12E-02	5.49E-03	-2.891484	-2.793163	-0.4525242	0.4525242
RNASE6	2.19E-02	3.20E-03	-3.083283	-2.300218	-0.4521823	0.4521823
CTBP1	3.51E-02	6.51E-03	2.828671	-2.949594	0.4521455	0.4521455
CDC42EP3	1.90E-01	7.85E-02	-1.792744	-5.125298	-0.4519231	0.4519231
PPP1R2	6.80E-02	1.73E-02	-2.455633	-3.824337	-0.4518673	0.4518673
TMEM19	2.08E-02	2.98E-03	-3.108568	-2.233565	-0.4515413	0.4515413
ASB1	8.85E-02	2.54E-02	-2.297621	-4.165222	-0.451433	0.451433
MAGED2	3.74E-02	7.15E-03	-2.794564	-3.033466	-0.451326	0.451326
RAD18	4.91E-03	3.43E-04	-3.8193	-0.217305	-0.4513024	0.4513024
HAO1	2.99E-03	1.67E-04	-4.040908	0.46128	-0.4511609	0.4511609
PSME3	2.70E-03	1.45E-04	-4.083858	0.595188	-0.4510226	0.4510226
ZADH2	3.93E-04	1.07E-05	-4.847632	3.086983	-0.4508882	0.4508882
BCAP29	6.31E-03	4.99E-04	-3.701097	-0.57032	-0.450882	0.450882
KIAA0040	2.51E-02	3.96E-03	-3.00873	-2.494512	-0.4508361	0.4508361
PLD1	1.13E-02	1.19E-03	-3.419407	-1.384289	-0.4508271	0.4508271
IKZF1	2.69E-03	1.44E-04	-4.08638	0.603073	-0.4507817	0.4507817
JUNB	5.58E-02	1.29E-02	-2.570036	-3.56626	-0.4504685	0.4504685
BAK1	7.82E-02	2.11E-02	-2.373855	-4.003053	-0.4503887	0.4503887
RTF1	1.72E-03	7.68E-05	-4.274992	1.199877	-0.4503308	0.4503308
NEK6	1.48E-02	1.79E-03	-3.283197	-1.763091	-0.44961	0.44961
CKS1B	1.36E-02	1.57E-03	-3.327221	-1.641766	-0.4493317	0.4493317
TRADD	8.45E-02	2.37E-02	-2.326516	-4.104264	-0.4493037	0.4493037
CLDN15	6.35E-02	1.56E-02	-2.494752	-3.737136	-0.4492925	0.4492925
POLR3C	2.26E-04	5.29E-06	-5.045629	3.761664	-0.449174	0.449174
NR2F6	1.64E-01	6.29E-02	-1.89846	-4.941255	-0.4490568	0.4490568
COL3A1	1.19E-01	3.91E-02	-2.113317	-4.539105	-0.4489961	0.4489961
TPSAB1	1.44E-02	1.72E-03	-3.297409	-1.72404	-0.4484788	0.4484788
STAG3	1.48E-02	1.79E-03	-3.282482	-1.765053	-0.4484457	0.4484457
SERAC1	2.06E-05	2.67E-07	-5.865148	6.641773	-0.4483382	0.4483382
KIF5A	2.72E-02	4.48E-03	2.964384	-2.608477	0.4481352	0.4481352
SEPHS1	1.03E-02	1.04E-03	-3.465487	-1.253894	-0.4481341	0.4481341
LOXL1	1.39E-01	4.89E-02	-2.013927	-4.729744	-0.4480158	0.4480158
RNASEH2B	1.32E-03	5.34E-05	-4.382631	1.546399	-0.447877	0.447877
IL32	9.27E-02	2.72E-02	-2.269966	-4.222977	-0.4475133	0.4475133
SNX19	3.67E-03	2.25E-04	-3.949457	0.178694	-0.4473859	0.4473859
PRPF4B	2.78E-02	4.60E-03	-2.954593	-2.633475	-0.4473859	0.4473859
C11orf49	2.78E-02	4.63E-03	-2.952842	-2.637938	-0.4473192	0.4473192
ERLIN1	9.09E-03	8.55E-04	-3.527885	-1.075564	-0.447163	0.447163
DVL3	4.28E-02	8.74E-03	-2.71936	-3.215706	-0.4471518	0.4471518
CYP17A1	1.42E-02	1.68E-03	-3.303757	-1.706563	-0.4470434	0.4470434
PPL	5.51E-02	1.27E-02	-2.577775	-3.54847	-0.4470409	0.4470409
IPO5	3.51E-02	6.52E-03	-2.828454	-2.950129	-0.4468954	0.4468954
CDC27	6.49E-03	5.20E-04	-3.687837	-0.609511	-0.446801	0.446801
CHUK	5.28E-04	1.59E-05	-4.733622	2.703223	-0.44622	0.44622
RASAL3	7.44E-02	1.96E-02	2.404438	-3.936786	0.4460324	0.4460324
GSTM4	4.49E-02	9.39E-03	-2.692421	-3.280069	-0.4458116	0.4458116
RAB27B	2.29E-01	1.03E-01	-1.656487	-5.348637	-0.4456818	0.4456818
AP3M1	1.16E-02	1.25E-03	-3.404384	-1.426559	-0.4455626	0.4455626
TTC39A	8.51E-02	2.40E-02	-2.322303	-4.113191	-0.4453069	0.4453069
PDE5A	7.47E-02	1.98E-02	-2.401328	-3.943558	-0.4451682	0.4451682
IFT80	1.41E-02	1.67E-03	-3.307431	-1.696435	-0.4450196	0.4450196
FAM168A	8.30E-04	2.80E-05	-4.571434	2.163814	-0.4446901	0.4446901
BIRC2	4.27E-03	2.81E-04	-3.88179	-0.028108	-0.4445514	0.4445514
WDR7	2.83E-02	4.75E-03	-2.943449	-2.661854	-0.4444487	0.4444487
MKLN1	1.27E-03	5.10E-05	-4.396234	1.590481	-0.4444279	0.4444279
PCGF2	1.29E-02	1.47E-03	-3.34991	-1.578819	-0.4443456	0.4443456
DMXL1	8.29E-02	2.30E-02	-2.338659	-4.07846	-0.4441688	0.4441688
TFDP2	1.15E-02	1.21E-03	-3.413124	-1.401982	-0.4440916	0.4440916
MRAS	3.00E-02	5.19E-03	-2.911578	-2.74259	-0.4438936	0.4438936
FAR2	2.68E-02	4.36E-03	-2.974272	-2.583169	-0.4438833	0.4438833
BCL2L13	5.90E-02	1.40E-02	-2.539035	-3.637109	-0.4438591	0.4438591
IRF8	4.23E-02	8.59E-03	-2.725778	-3.200299	-0.4437197	0.4437197
NUB1	1.40E-01	4.99E-02	-2.004987	-4.746505	-0.4433267	0.4433267
KDR	1.31E-02	1.49E-03	-3.345387	-1.59139	-0.4432111	0.4432111
GPR183	2.79E-01	1.38E-01	-1.504427	-5.578965	-0.4429231	0.4429231
CCNH	1.85E-02	2.50E-03	-3.168853	-2.073134	-0.4428661	0.4428661
MMP23B	3.96E-03	2.51E-04	-3.916134	0.076604	-0.4425912	0.4425912
WSB1	2.76E-01	1.36E-01	-1.513287	-5.5661	-0.4425871	0.4425871
PITPNB	1.73E-01	6.82E-02	-1.86066	-5.008128	-0.442488	0.442488
MAGI2	9.31E-02	2.73E-02	-2.267415	-4.228277	-0.4421993	0.4421993
FOXA3	6.57E-02	1.64E-02	-2.475056	-3.781176	-0.4421099	0.4421099
ABL2	7.92E-02	2.15E-02	-2.367108	-4.017579	-0.4419076	0.4419076
TCEA2	8.38E-02	2.35E-02	-2.330913	-4.094932	-0.441639	0.441639
CAST	7.42E-03	6.32E-04	-3.625737	-0.791946	-0.4415822	0.4415822
SLK	1.70E-02	2.21E-03	-3.210798	-1.960263	-0.4413533	0.4413533
RIN1	4.68E-02	9.94E-03	-2.670696	-3.33162	-0.4411963	0.4411963
ZNF200	5.37E-03	3.93E-04	-3.77642	-0.34611	-0.4411519	0.4411519
LRMP	3.91E-02	7.66E-03	-2.768539	-3.096955	-0.4410842	0.4410842
XRCC1	5.05E-02	1.12E-02	-2.625912	-3.436873	-0.4409633	0.4409633
NR1D2	8.01E-03	7.07E-04	-3.589682	-0.897002	-0.4408242	0.4408242
NCK1	4.92E-02	1.07E-02	-2.641322	-3.40081	-0.4407579	0.4407579
NUP210	2.60E-02	4.17E-03	-2.990334	-2.541935	-0.4406718	0.4406718
STEAP1	1.15E-01	3.70E-02	-2.138283	-4.489994	-0.4406232	0.4406232
TGIF2	1.92E-01	8.00E-02	-1.783425	-5.141076	-0.4405524	0.4405524
RASGRP1	1.57E-01	5.89E-02	-1.92894	-4.886476	-0.440248	0.440248
FLI1	4.48E-02	9.37E-03	-2.693216	-3.278176	-0.4401095	0.4401095
ECE2	1.51E-03	6.37E-05	-4.330454	1.377907	-0.4401081	0.4401081
SORBS2	2.85E-01	1.43E-01	-1.485975	-5.605531	-0.4400887	0.4400887
GTPBP2	1.62E-02	2.05E-03	-3.236736	-1.889963	-0.440078	0.440078
AP3B1	6.34E-02	1.56E-02	-2.49632	-3.733617	-0.4399554	0.4399554
GRAP2	8.97E-02	2.59E-02	-2.289592	-4.18205	-0.4395895	0.4395895
SLC2A10	9.03E-02	2.62E-02	-2.285425	-4.190763	-0.4394316	0.4394316
TNFSF11	1.34E-02	1.54E-03	-3.333349	-1.62479	-0.4393652	0.4393652
CDC16	1.33E-03	5.37E-05	-4.381072	1.541351	-0.4393107	0.4393107
GRSF1	1.02E-02	1.03E-03	-3.468584	-1.245091	-0.439235	0.439235
RARRES2	8.13E-02	2.24E-02	-2.350255	-4.053718	-0.439094	0.439094
MAZ	1.49E-01	5.41E-02	-1.96851	-4.814229	-0.4389483	0.4389483
C6orf48	2.39E-02	3.66E-03	-3.036622	-2.422216	-0.4387625	0.4387625
ABHD14A	1.35E-02	1.56E-03	-3.329988	-1.634104	-0.4387411	0.4387411
LARP4	4.06E-02	8.09E-03	-2.748454	-3.145647	-0.4386732	0.4386732
YY1	9.39E-03	9.02E-04	-3.51042	-1.125678	-0.4385083	0.4385083
FKBP8	2.72E-03	1.46E-04	-4.081394	0.587486	-0.4384003	0.4384003
SHB	6.92E-03	5.73E-04	-3.657155	-0.69988	-0.4383664	0.4383664
ZER1	1.10E-01	3.48E-02	-2.164702	-4.437496	-0.4381359	0.4381359
NR2C1	2.31E-02	3.49E-03	-3.053237	-2.378924	-0.4379582	0.4379582
DNAJC18	7.47E-02	1.98E-02	2.401133	-3.943982	0.4379072	0.4379072
RAP1B	4.17E-02	8.41E-03	-2.733996	-3.180533	-0.4374837	0.4374837
RAB14	1.84E-03	8.45E-05	-4.246749	1.109652	-0.4374106	0.4374106
IL13RA2	2.21E-01	9.80E-02	1.683047	-5.306344	0.4373765	0.4373765
GFM1	4.24E-03	2.78E-04	-3.884924	-0.018573	-0.4373239	0.4373239
MED24	1.10E-01	3.50E-02	-2.162497	-4.441897	-0.4372598	0.4372598
CENPE	1.64E-02	2.09E-03	-3.230586	-1.906667	-0.4371184	0.4371184
BOC	3.58E-03	2.19E-04	-3.959035	0.208125	-0.437068	0.437068
HIST1H2AC	8.57E-03	7.81E-04	-3.557289	-0.990839	-0.4368678	0.4368678
NLE1	7.04E-02	1.81E-02	-2.436333	-3.866953	-0.4367929	0.4367929
TRAF2	2.48E-01	1.17E-01	-1.594247	-5.445353	-0.436706	0.436706
EIF4B	1.68E-02	2.17E-03	-3.217758	-1.941438	-0.436643	0.436643
TBC1D23	1.15E-02	1.22E-03	-3.411853	-1.405561	-0.4365435	0.4365435
DDN	1.20E-02	1.30E-03	-3.390129	-1.466559	-0.4364685	0.4364685
TERT	3.83E-03	2.40E-04	3.930597	0.120855	0.4364075	0.4364075
OTUB1	2.50E-02	3.91E-03	-3.013213	-2.482923	-0.4363783	0.4363783
COPB1	9.16E-03	8.69E-04	-3.522857	-1.090007	-0.43634	0.43634
ARID4A	8.53E-02	2.40E-02	-2.320925	-4.116108	-0.4361956	0.4361956
TLE1	2.08E-01	9.01E-02	-1.725359	-5.237724	-0.4361573	0.4361573
FBXO38	3.87E-02	7.53E-03	-2.775268	-3.080582	-0.4361192	0.4361192
CNOT1	7.87E-03	6.88E-04	-3.598416	-0.871613	-0.4359898	0.4359898
STAT5B	8.47E-03	7.68E-04	-3.562625	-0.97542	-0.4357658	0.4357658
FABP7	1.14E-01	3.66E-02	-2.142181	-4.482282	-0.4357552	0.4357552
SMARCA2	6.70E-02	1.69E-02	-2.463782	-3.806262	-0.4356864	0.4356864
IFIT5	8.65E-02	2.45E-02	-2.31217	-4.134606	-0.4356499	0.4356499
IGFBP7	2.77E-02	4.58E-03	-2.956367	-2.628949	-0.4354152	0.4354152
AZGP1	1.55E-01	5.76E-02	-1.93958	-4.867176	-0.4352274	0.4352274
GLUD1	1.89E-01	7.80E-02	-1.796213	-5.119408	-0.4348962	0.4348962
SIGMAR1	5.54E-02	1.28E-02	-2.574042	-3.557056	-0.4348205	0.4348205
TTYH2	2.50E-02	3.91E-03	-3.012794	-2.484008	-0.4348152	0.4348152
RPS5	6.30E-02	1.54E-02	-2.500041	-3.725262	-0.4347173	0.4347173
CHN1	1.84E-01	7.50E-02	-1.815095	-5.087164	-0.434078	0.434078
EXTL2	2.44E-02	3.78E-03	-3.025105	-2.452125	-0.4338775	0.4338775
NLN	5.08E-03	3.60E-04	-3.80379	-0.263993	-0.4338123	0.4338123
SEMA6C	1.00E-02	9.94E-04	-3.478807	-1.215993	-0.4337445	0.4337445
AK2	1.23E-02	1.35E-03	-3.377888	-1.500818	-0.4336112	0.4336112
PTPN6	2.93E-02	5.01E-03	-2.924515	-2.709895	-0.4335575	0.4335575
OPTN	4.25E-02	8.65E-03	-2.723137	-3.206641	-0.4334751	0.4334751
AQP4	3.05E-01	1.58E-01	1.431665	-5.681972	0.4333361	0.4333361
F8	4.29E-02	8.78E-03	-2.71763	-3.219853	-0.4332653	0.4332653
IGHMBP2	4.09E-02	8.16E-03	-2.745019	-3.153949	-0.4332151	0.4332151
ZNF718	8.03E-02	2.20E-02	2.357914	-4.03732	0.433133	0.433133
TM4SF19	7.64E-02	2.04E-02	-2.387437	-3.973709	-0.432981	0.432981
GNB1	9.75E-02	2.92E-02	-2.239302	-4.286342	-0.4328688	0.4328688
TP63	7.61E-02	2.03E-02	2.389865	-3.96845	0.4325903	0.4325903
HLA-DMB	2.38E-02	3.63E-03	-3.039555	-2.414585	-0.4324207	0.4324207
CD81	1.42E-02	1.68E-03	-3.304872	-1.70349	-0.4323572	0.4323572
RAB8B	3.07E-02	5.38E-03	-2.898628	-2.775213	-0.4322561	0.4322561
PSMF1	2.63E-03	1.39E-04	-4.096975	0.636232	-0.4322271	0.4322271
NRXN1	1.50E-01	5.48E-02	-1.962411	-4.825448	-0.4318813	0.4318813
SNX20	4.25E-03	2.79E-04	-3.883516	-0.022858	-0.4318477	0.4318477
GPBP1	1.02E-02	1.02E-03	-3.47068	-1.239127	-0.4317626	0.4317626
ASNS	1.47E-01	5.35E-02	-1.973216	-4.805552	-0.4315037	0.4315037
HSPH1	1.56E-01	5.82E-02	-1.934518	-4.876369	-0.4314586	0.4314586
CPSF1	4.98E-03	3.50E-04	3.812805	-0.236869	0.431275	0.431275
MSRB3	2.13E-01	9.33E-02	1.708116	-5.265873	0.431141	0.431141
LY86	6.99E-02	1.79E-02	-2.441001	-3.856669	-0.430985	0.430985
RAP1A	6.22E-02	1.51E-02	-2.508413	-3.706426	-0.4307795	0.4307795
TBX19	1.23E-02	1.36E-03	-3.37431	-1.510816	-0.4307571	0.4307571
ARL15	2.11E-02	3.04E-03	-3.101712	-2.251677	-0.4307208	0.4307208
RGS20	5.67E-02	1.32E-02	-2.560986	-3.587012	-0.4306513	0.4306513
PPP1CA	4.80E-04	1.40E-05	-4.771175	2.829223	-0.4306362	0.4306362
TMEM159	1.65E-02	2.11E-03	3.226739	-1.917104	0.4305796	0.4305796
ANAPC7	3.00E-02	5.19E-03	-2.911263	-2.743386	-0.4305533	0.4305533
NR0B2	1.20E-01	3.96E-02	-2.107621	-4.550242	-0.4305387	0.4305387
IFRD1	4.13E-02	8.31E-03	-2.738323	-3.170106	-0.4303411	0.4303411
NLRC5	7.45E-02	1.96E-02	-2.403619	-3.93857	-0.4303398	0.4303398
IFT74	3.47E-03	2.08E-04	-3.973847	0.253718	-0.4299049	0.4299049
CUL2	1.51E-03	6.37E-05	-4.33036	1.377605	-0.429875	0.429875
CDK2AP2	1.09E-01	3.43E-02	-2.170729	-4.425443	-0.4298247	0.4298247
WDR18	1.57E-02	1.97E-03	-3.250757	-1.851803	-0.4294791	0.4294791
JAK2	3.53E-02	6.59E-03	-2.824556	-2.959752	-0.4294295	0.4294295
ARSJ	1.53E-01	5.66E-02	1.947371	-4.852984	0.4294043	0.4294043
HELZ	5.58E-03	4.16E-04	-3.758586	-0.399436	-0.4291459	0.4291459
CGGBP1	1.92E-02	2.63E-03	-3.152246	-2.11754	-0.4290425	0.4290425
RBMX	3.17E-02	5.62E-03	-2.882708	-2.815171	-0.4289271	0.4289271
IL13RA1	2.53E-02	3.99E-03	-3.005747	-2.502216	-0.4288948	0.4288948
ERBB3	2.39E-01	1.10E-01	-1.622795	-5.401407	-0.4286583	0.4286583
ENPP2	7.54E-02	2.00E-02	-2.39537	-3.956506	-0.4284419	0.4284419
RAB6A	2.70E-01	1.32E-01	-1.530312	-5.541186	-0.4283953	0.4283953
PLXNC1	2.57E-01	1.23E-01	-1.567524	-5.485843	-0.4283499	0.4283499
CFLAR	8.60E-02	2.43E-02	-2.315896	-4.126742	-0.4281813	0.4281813
PLIN2	7.73E-02	2.08E-02	-2.380354	-3.989028	-0.4281437	0.4281437
PDCL3	4.45E-02	9.26E-03	-2.69775	-3.267375	-0.4279468	0.4279468
SLC22A5	1.60E-01	6.04E-02	-1.917309	-4.907469	-0.4278679	0.4278679
PARVB	6.39E-02	1.58E-02	-2.491193	-3.745115	-0.4278461	0.4278461
MYADM	2.70E-01	1.32E-01	-1.529535	-5.54233	-0.427776	0.427776
ANPEP	9.43E-03	9.09E-04	-3.508089	-1.132356	-0.4276491	0.4276491
CASK	1.03E-01	3.17E-02	-2.204969	-4.356438	-0.4274021	0.4274021
WDR3	1.94E-02	2.67E-03	-3.146521	-2.132811	-0.4273964	0.4273964
PKIA	1.52E-02	1.86E-03	3.270602	-1.797604	0.4270391	0.4270391
SMC6	1.69E-02	2.20E-03	-3.213551	-1.952819	-0.4269182	0.4269182
XPR1	7.39E-02	1.94E-02	-2.408557	-3.927811	-0.4269019	0.4269019
DDX46	2.07E-02	2.94E-03	3.112872	-2.222182	0.4267506	0.4267506
DUSP6	5.59E-02	1.30E-02	-2.568745	-3.569224	-0.426648	0.426648
EIF1AY	2.66E-01	1.29E-01	-1.542098	-5.52379	-0.4265379	0.4265379
DOCK11	2.08E-02	2.97E-03	-3.10994	-2.229938	-0.426533	0.426533
SKIL	3.13E-02	5.52E-03	-2.888855	-2.799762	-0.4264528	0.4264528
TCF12	2.48E-02	3.87E-03	-3.016831	-2.473563	-0.4261697	0.4261697
IL12RB1	1.82E-02	2.44E-03	-3.177261	-2.050589	-0.4259681	0.4259681
STX7	9.06E-03	8.51E-04	-3.529519	-1.070868	-0.4259567	0.4259567
SIKE1	1.21E-02	1.33E-03	-3.383909	-1.483977	-0.425837	0.425837
RB1	3.63E-02	6.84E-03	-2.810618	-2.994082	-0.4252411	0.4252411
PIM1	1.15E-02	1.23E-03	-3.408464	-1.415092	-0.4251854	0.4251854
AMD1	1.06E-02	1.09E-03	-3.449729	-1.298611	-0.4249731	0.4249731
HLTF	6.22E-02	1.51E-02	-2.508207	-3.70689	-0.4247192	0.4247192
TPM1	1.00E-01	3.03E-02	-2.223215	-4.319298	-0.4245794	0.4245794
SPTY2D1	9.51E-03	9.19E-04	-3.504582	-1.142398	-0.4244985	0.4244985
THAP11	1.68E-02	2.19E-03	-3.215002	-1.948894	-0.4244643	0.4244643
POLH	5.09E-03	3.61E-04	-3.802854	-0.266805	-0.4244503	0.4244503
CCNJL	2.07E-02	2.95E-03	-3.111646	-2.225426	-0.4243993	0.4243993
RHAG	5.46E-02	1.25E-02	-2.5831	-3.536204	-0.4243626	0.4243626
SOSTDC1	1.24E-02	1.39E-03	3.369157	-1.525206	0.4243203	0.4243203
IGFBP6	1.17E-01	3.79E-02	-2.127878	-4.510521	-0.4240287	0.4240287
TUBA1B	3.54E-03	2.14E-04	-3.965355	0.227567	-0.424009	0.424009
ARFGAP1	1.88E-01	7.72E-02	-1.800973	-5.111307	-0.4238721	0.4238721
FECH	3.29E-02	5.93E-03	-2.863247	-2.863797	-0.4237681	0.4237681
IL15RA	1.85E-01	7.54E-02	-1.81257	-5.091493	-0.4236666	0.4236666
DKK1	3.52E-01	1.97E-01	-1.306984	-5.847428	-0.4234504	0.4234504
CANX	6.43E-02	1.59E-02	-2.48791	-3.752466	-0.4234067	0.4234067
CAMK1	1.46E-01	5.28E-02	-1.979358	-4.794201	-0.4233872	0.4233872
NAA50	7.26E-02	1.89E-02	-2.418381	-3.90635	-0.4232435	0.4232435
DOK1	3.91E-02	7.66E-03	-2.76858	-3.096857	-0.4231359	0.4231359
NR3C1	2.00E-03	9.59E-05	-4.20868	0.988502	-0.4230778	0.4230778
FBXO11	1.65E-02	2.12E-03	-3.226218	-1.918516	-0.4227593	0.4227593
FXYD2	3.89E-01	2.30E-01	-1.215029	-5.960382	-0.4226277	0.4226277
DLX4	1.16E-01	3.75E-02	2.131922	-4.502554	0.4226016	0.4226016
IQGAP1	1.46E-02	1.76E-03	-3.289542	-1.745672	-0.4224572	0.4224572
TLE4	1.13E-01	3.63E-02	-2.146219	-4.47428	-0.4223003	0.4223003
SEMA3C	4.49E-02	9.39E-03	-2.692323	-3.280302	-0.4222715	0.4222715
PATL1	4.00E-02	7.91E-03	-2.75689	-3.125228	-0.4222409	0.4222409
UBE2C	9.31E-02	2.73E-02	-2.267692	-4.227702	-0.422121	0.422121
SHROOM3	6.07E-02	1.46E-02	-2.522259	-3.675165	-0.4220632	0.4220632
XRCC5	4.32E-04	1.20E-05	-4.814157	2.973932	-0.422013	0.422013
EPHA2	2.39E-02	3.67E-03	-3.035562	-2.424972	-0.4219117	0.4219117
LILRA2	1.29E-02	1.47E-03	-3.350081	-1.578344	-0.4216226	0.4216226
UBXN6	1.05E-01	3.26E-02	-2.192707	-4.381253	-0.4211319	0.4211319
CXCL13	1.78E-02	2.35E-03	-3.190073	-2.016159	-0.420918	0.420918
ADAMTS14	2.58E-02	4.12E-03	-2.993999	-2.532502	-0.4208858	0.4208858
PTER	1.03E-01	3.14E-02	-2.208075	-4.350132	-0.4207832	0.4207832
HPGDS	4.81E-02	1.04E-02	-2.654936	-3.368815	-0.4204251	0.4204251
SIPA1L3	1.53E-01	5.65E-02	-1.948382	-4.851138	-0.4203798	0.4203798
TCEAL2	3.75E-02	7.20E-03	-2.791987	-3.039773	-0.4202867	0.4202867
MOV10	4.05E-02	8.05E-03	-2.75027	-3.141255	-0.4197376	0.4197376
PHLPP1	3.03E-01	1.56E-01	1.437505	-5.673878	0.4196957	0.4196957
KDM4B	8.43E-02	2.36E-02	-2.327927	-4.10127	-0.4196263	0.4196263
HOXB9	1.65E-01	6.32E-02	-1.89633	-4.945055	-0.4194507	0.4194507
SLC35F5	1.29E-02	1.45E-03	-3.352832	-1.570692	-0.41924	0.41924
SMAD2	9.16E-03	8.67E-04	-3.523366	-1.088546	-0.4192364	0.4192364
BCL11A	4.86E-02	1.05E-02	-2.649079	-3.382597	-0.4190554	0.4190554
RRM2B	8.00E-02	2.18E-02	-2.360238	-4.032335	-0.4189239	0.4189239
DEPDC1	3.97E-02	7.83E-03	-2.760762	-3.11584	-0.4188965	0.4188965
ZNF567	1.55E-01	5.78E-02	-1.937778	-4.870451	-0.4187374	0.4187374
RHOA	5.13E-03	3.65E-04	-3.799645	-0.276449	-0.4185632	0.4185632
TRIP10	2.68E-02	4.38E-03	-2.972732	-2.587116	-0.4184137	0.4184137
AKAP9	1.25E-01	4.20E-02	2.082309	-4.599422	0.4183417	0.4183417
RNASE1	2.83E-01	1.41E-01	-1.493914	-5.594139	-0.4183384	0.4183384
KCTD20	9.85E-03	9.68E-04	-3.487465	-1.191311	-0.4178916	0.4178916
PRKRIP1	2.12E-02	3.06E-03	-3.098949	-2.258967	-0.4177901	0.4177901
C12orf4	2.63E-03	1.39E-04	-4.096963	0.636194	-0.4177577	0.4177577
KYNU	3.99E-02	7.89E-03	-2.757853	-3.122895	-0.4177051	0.4177051
NUP98	8.64E-03	7.90E-04	-3.553485	-1.001825	-0.4175249	0.4175249
PTPN7	8.69E-02	2.47E-02	-2.309214	-4.140839	-0.4174979	0.4174979
SUCLA2	1.16E-03	4.48E-05	-4.434062	1.713406	-0.417268	0.417268
MEN1	2.32E-02	3.51E-03	-3.050768	-2.385368	-0.4171924	0.4171924
SOX1	8.95E-02	2.59E-02	-2.290316	-4.180534	-0.4170029	0.4170029
ZNF264	2.20E-01	9.77E-02	1.68505	-5.303131	0.4169639	0.4169639
ZC3H12C	2.44E-02	3.78E-03	-3.024488	-2.453726	-0.4167764	0.4167764
RASA1	2.83E-02	4.74E-03	-2.943899	-2.660711	-0.4167375	0.4167375
TEAD2	1.19E-01	3.88E-02	-2.116667	-4.532544	-0.4167348	0.4167348
PGRMC1	1.07E-01	3.34E-02	-2.182445	-4.401931	-0.4166416	0.4166416
CLN5	3.09E-02	5.42E-03	-2.896139	-2.781471	-0.4164593	0.4164593
REL	3.80E-01	2.22E-01	-1.236032	-5.935268	-0.4164233	0.4164233
GCNT1	1.91E-02	2.60E-03	-3.15549	-2.10888	-0.4162993	0.4162993
LPGAT1	4.76E-03	3.27E-04	-3.834166	-0.172452	-0.4162386	0.4162386
GRTP1	7.99E-02	2.18E-02	-2.36168	-4.029242	-0.4161349	0.4161349
GSN	2.97E-02	5.10E-03	-2.918162	-2.725964	-0.4159054	0.4159054
CDHR1	3.75E-01	2.17E-01	-1.250134	-5.918177	-0.4154194	0.4154194
HAO2	1.21E-01	4.00E-02	-2.103477	-4.558328	-0.4154021	0.4154021
LMAN1	1.95E-01	8.17E-02	-1.773603	-5.157624	-0.415376	0.415376
SND1	1.88E-02	2.55E-03	-3.162173	-2.091015	-0.4148043	0.4148043
TIPARP	5.47E-02	1.25E-02	-2.581685	-3.539464	-0.4146999	0.4146999
NDE1	6.78E-02	1.72E-02	-2.457185	-3.820897	-0.4146806	0.4146806
RHOJ	1.25E-01	4.20E-02	-2.082188	-4.599655	-0.4145253	0.4145253
IMPDH2	1.14E-01	3.68E-02	-2.139638	-4.487315	-0.4144274	0.4144274
GAB3	1.02E-01	3.11E-02	2.213294	-4.339524	0.4144265	0.4144265
MREG	2.05E-01	8.80E-02	-1.736937	-5.218681	-0.4143646	0.4143646
EIF2S2	1.75E-01	6.93E-02	-1.852645	-5.022155	-0.4143164	0.4143164
MUC1	1.22E-01	4.06E-02	-2.097502	-4.569963	-0.4142204	0.4142204
PARP2	3.00E-02	5.18E-03	-2.912529	-2.74019	-0.4142159	0.4142159
SOX4	1.52E-01	5.60E-02	-1.952652	-4.843336	-0.4141429	0.4141429
TMEM64	1.23E-01	4.09E-02	-2.094065	-4.576643	-0.4140911	0.4140911
PKD2L1	8.93E-02	2.58E-02	-2.291816	-4.177392	-0.4140588	0.4140588
SYNE2	2.14E-02	3.10E-03	-3.095009	-2.269354	-0.4139362	0.4139362
FKBP9	9.46E-02	2.79E-02	-2.258339	-4.247088	-0.4138057	0.4138057
GATA6	4.60E-03	3.13E-04	-3.847883	-0.130983	-0.4137934	0.4137934
ALG9	4.47E-02	9.32E-03	-2.695326	-3.273152	-0.413752	0.413752
GOT2	2.01E-02	2.83E-03	-3.126551	-2.185932	-0.4137082	0.4137082
WSB2	2.69E-02	4.41E-03	-2.970068	-2.593937	-0.4132566	0.4132566
DSG3	9.86E-02	2.97E-02	-2.232608	-4.300079	-0.4132047	0.4132047
NOS3	1.24E-01	4.13E-02	-2.089307	-4.585876	-0.4131875	0.4131875
CCDC138	5.33E-03	3.88E-04	-3.780584	-0.33364	-0.4131435	0.4131435
PSMD1	9.72E-02	2.90E-02	-2.241942	-4.280915	-0.4128873	0.4128873
PTGES	1.99E-01	8.42E-02	-1.758832	-5.182358	-0.4128861	0.4128861
UTY	3.02E-01	1.56E-01	-1.439004	-5.671796	-0.4128446	0.4128446
GNA14	9.93E-03	9.80E-04	-3.483619	-1.202281	-0.4128324	0.4128324
KCNH3	8.69E-02	2.47E-02	-2.309396	-4.140456	-0.4127974	0.4127974
COG5	3.03E-02	5.25E-03	-2.907538	-2.752777	-0.4127535	0.4127535
BCL7A	7.80E-03	6.78E-04	-3.602901	-0.85856	-0.4127063	0.4127063
AMOTL1	3.62E-02	6.82E-03	-2.811929	-2.990859	-0.4126447	0.4126447
DNAH11	7.55E-02	2.01E-02	-2.394687	-3.957989	-0.4124287	0.4124287
FANCA	1.31E-01	4.51E-02	-2.050684	-4.660155	-0.4123867	0.4123867
KDSR	5.34E-03	3.90E-04	-3.778573	-0.339665	-0.4123371	0.4123371
LMO2	4.97E-02	1.09E-02	-2.634713	-3.416298	-0.4122903	0.4122903
TMEM144	9.21E-03	8.76E-04	-3.520004	-1.098198	-0.4122331	0.4122331
TCERG1	2.83E-01	1.41E-01	-1.493758	-5.594362	-0.4121917	0.4121917
SETD2	1.15E-01	3.73E-02	2.134839	-4.496799	0.4121659	0.4121659
BCL7B	9.28E-03	8.88E-04	-3.515538	-1.111008	-0.4119722	0.4119722
LILRA4	2.58E-02	4.11E-03	-2.994999	-2.529929	-0.4117816	0.4117816
CSE1L	5.56E-02	1.28E-02	-2.572614	-3.560338	-0.4113287	0.4113287
MKNK1	7.74E-03	6.71E-04	-3.606304	-0.848648	-0.4112676	0.4112676
YARS	8.33E-03	7.51E-04	-3.570072	-0.953873	-0.411034	0.411034
STAT3	3.44E-02	6.33E-03	-2.839374	-2.923117	-0.4107372	0.4107372
MCM2	1.72E-01	6.79E-02	-1.862372	-5.005125	-0.4107035	0.4107035
AQP9	1.93E-01	8.04E-02	-1.781052	-5.14508	-0.4104568	0.4104568
CHRNE	1.00E-02	9.90E-04	-3.480197	-1.212035	-0.410353	0.410353
ABHD5	1.23E-02	1.36E-03	-3.376281	-1.50531	-0.4102269	0.4102269
BIVM	1.03E-02	1.04E-03	-3.464914	-1.255523	-0.4100513	0.4100513
ANG	1.31E-01	4.53E-02	-2.048353	-4.6646	-0.4099221	0.4099221
CDK17	1.61E-02	2.03E-03	-3.239954	-1.881216	-0.4097704	0.4097704
PEX5	5.34E-03	3.89E-04	-3.780036	-0.335281	-0.4096566	0.4096566
C4orf3	1.08E-01	3.37E-02	-2.177764	-4.411338	-0.409456	0.409456
TMEM123	2.05E-01	8.77E-02	-1.738462	-5.216164	-0.4093446	0.4093446
HIGD2A	2.01E-02	2.83E-03	-3.126617	-2.185757	-0.4091661	0.4091661
MAN2C1	1.38E-02	1.61E-03	-3.319737	-1.662465	-0.4090759	0.4090759
IL2	2.92E-01	1.48E-01	-1.466107	-5.633801	-0.4089711	0.4089711
ARG1	2.02E-02	2.84E-03	-3.124495	-2.191388	-0.4088625	0.4088625
ZNF438	1.73E-02	2.27E-03	-3.203007	-1.981304	-0.4088597	0.4088597
SFRP4	1.90E-01	7.85E-02	-1.792904	-5.125027	-0.4088332	0.4088332
PKN1	3.09E-03	1.76E-04	-4.025503	0.413435	-0.4086685	0.4086685
GNAS	1.22E-01	4.03E-02	-2.10005	-4.565006	-0.4084168	0.4084168
B3GNT9	2.61E-02	4.19E-03	-2.988504	-2.546641	-0.4079294	0.4079294
RANBP2	7.51E-03	6.44E-04	-3.61973	-0.809493	-0.4077558	0.4077558
GIMAP5	8.38E-02	2.34E-02	-2.331152	-4.094426	-0.407643	0.407643
DHTKD1	2.91E-02	4.96E-03	-2.927807	-2.701559	-0.4074968	0.4074968
MYB	1.98E-01	8.35E-02	-1.762942	-5.175494	-0.4073948	0.4073948
SMN2	3.05E-03	1.72E-04	-4.032633	0.435565	-0.4072871	0.4072871
SMG1	8.77E-02	2.51E-02	-2.303534	-4.152799	-0.4070448	0.4070448
DBF4	2.44E-02	3.76E-03	-3.026742	-2.447879	-0.4069746	0.4069746
CIR1	1.00E-01	3.04E-02	-2.222249	-4.32127	-0.4067934	0.4067934
KLHDC10	1.04E-02	1.06E-03	-3.458116	-1.274827	-0.4066342	0.4066342
LPXN	2.84E-02	4.77E-03	-2.941809	-2.666024	-0.4066297	0.4066297
NDP	1.42E-01	5.08E-02	-1.996879	-4.761652	-0.4064943	0.4064943
PDS5B	3.44E-02	6.34E-03	-2.838793	-2.924557	-0.4064812	0.4064812
SERPINB2	5.03E-01	3.38E-01	-0.967043	-6.225787	-0.4064787	0.4064787
SPTA1	3.17E-02	5.62E-03	-2.882357	-2.816049	-0.4063199	0.4063199
GTF2A2	8.38E-02	2.35E-02	-2.331035	-4.094673	-0.4062157	0.4062157
SEL1L3	2.02E-02	2.84E-03	-3.124731	-2.190762	-0.4061791	0.4061791
CELF2	4.32E-02	8.87E-03	-2.713779	-3.22908	-0.4061511	0.4061511
FLVCR2	2.07E-02	2.95E-03	-3.112269	-2.223778	-0.406088	0.406088
LY6H	5.40E-02	1.23E-02	2.59017	-3.519886	0.4060546	0.4060546
KHNYN	8.78E-02	2.51E-02	-2.302967	-4.153991	-0.4059571	0.4059571
ACVRL1	8.41E-03	7.61E-04	-3.565848	-0.966099	-0.4059357	0.4059357
APC	2.21E-02	3.26E-03	-3.07687	-2.317064	-0.4058044	0.4058044
MYO1B	2.41E-01	1.12E-01	-1.615794	-5.41225	-0.4057326	0.4057326
RPL31	4.85E-03	3.38E-04	-3.823968	-0.20323	-0.4056755	0.4056755
MON2	9.34E-03	8.96E-04	-3.512757	-1.118982	-0.4055962	0.4055962
DCLK1	2.27E-03	1.13E-04	-4.158766	0.830494	-0.4052972	0.4052972
GPRIN3	7.66E-02	2.05E-02	-2.386225	-3.976333	-0.4051804	0.4051804
QKI	3.32E-02	6.01E-03	-2.858248	-2.876251	-0.4050838	0.4050838
BCKDHA	1.79E-01	7.18E-02	-1.835849	-5.051379	-0.4050528	0.4050528
MBL2	6.22E-02	1.51E-02	-2.507547	-3.708377	-0.4050137	0.4050137
CSF3	1.04E-01	3.22E-02	-2.197217	-4.37214	-0.4049878	0.4049878
ARMCX1	1.21E-02	1.32E-03	-3.385567	-1.479336	-0.4045542	0.4045542
PHKB	4.12E-02	8.27E-03	-2.739934	-3.166222	-0.4045284	0.4045284
TRIM4	5.50E-02	1.26E-02	-2.578911	-3.545855	-0.4044041	0.4044041
ZNF91	4.28E-02	8.74E-03	-2.719509	-3.215347	-0.4043867	0.4043867
TTC27	1.01E-02	1.00E-03	-3.476855	-1.221553	-0.4043837	0.4043837
NR4A2	8.17E-02	2.26E-02	-2.347172	-4.060305	-0.4040963	0.4040963
PTPRD	2.04E-01	8.75E-02	-1.739797	-5.213958	-0.4039791	0.4039791
NMU	4.77E-02	1.02E-02	-2.660278	-3.356227	-0.4039737	0.4039737
KEAP1	9.93E-03	9.80E-04	-3.483545	-1.20249	-0.4039067	0.4039067
STXBP6	2.63E-01	1.27E-01	1.549774	-5.512393	0.4038736	0.4038736
BBX	2.62E-02	4.22E-03	-2.985939	-2.553233	-0.4038463	0.4038463
RAB27A	3.99E-02	7.88E-03	-2.758334	-3.121729	-0.4036884	0.4036884
MEF2A	3.27E-01	1.76E-01	-1.371756	-5.763227	-0.4035205	0.4035205
MAMLD1	3.91E-02	7.66E-03	-2.768943	-3.095973	-0.4033674	0.4033674
KDM2A	1.85E-02	2.48E-03	-3.17142	-2.066254	-0.4030492	0.4030492
MAF1	7.05E-03	5.88E-04	-3.648489	-0.725323	-0.4029296	0.4029296
PTCD3	3.12E-02	5.49E-03	-2.891019	-2.79433	-0.4028453	0.4028453
PRIM1	8.75E-02	2.50E-02	-2.304972	-4.149774	-0.40278	0.40278
DHFR	4.71E-02	1.00E-02	-2.667805	-3.338456	-0.4027491	0.4027491
PPM1K	2.39E-01	1.10E-01	-1.622617	-5.401684	-0.4027468	0.4027468
CKB	2.02E-01	8.57E-02	-1.749899	-5.197226	-0.4024664	0.4024664
TRPC3	2.61E-02	4.18E-03	-2.988801	-2.545877	-0.4024019	0.4024019
LRP2BP	1.57E-02	1.97E-03	3.251277	-1.850387	0.4023364	0.4023364
IDH3A	2.58E-02	4.13E-03	-2.99328	-2.534354	-0.4020289	0.4020289
STT3B	3.06E-01	1.58E-01	1.429766	-5.684597	0.4019793	0.4019793
UBTD2	6.35E-03	5.06E-04	-3.696756	-0.583159	-0.4018883	0.4018883
SH2B2	7.36E-02	1.93E-02	-2.41085	-3.922807	-0.4018553	0.4018553
JMJD1C	1.83E-02	2.46E-03	-3.175074	-2.056459	-0.4016811	0.4016811
ACP6	1.10E-02	1.15E-03	-3.431338	-1.350636	-0.4016504	0.4016504
ATF2	7.10E-02	1.84E-02	-2.430853	-3.879004	-0.4016315	0.4016315
ITPRIPL2	2.34E-01	1.07E-01	-1.638279	-5.377276	-0.4014265	0.4014265
IKZF4	6.98E-02	1.79E-02	2.441896	-3.854696	0.4014018	0.4014018
GAS7	3.85E-02	7.49E-03	-2.777319	-3.075587	-0.4011982	0.4011982
ZNF354C	3.18E-02	5.67E-03	-2.879697	-2.82271	-0.4011553	0.4011553
FAM199X	1.40E-02	1.65E-03	-3.31092	-1.686814	-0.401066	0.401066
ERP44	5.14E-03	3.67E-04	-3.798409	-0.280162	-0.4005253	0.4005253
CEBPD	2.90E-02	4.92E-03	-2.93051	-2.694709	-0.4005124	0.4005124
TMED5	1.95E-02	2.70E-03	-3.142461	-2.143631	-0.400512	0.400512
RGS10	2.05E-02	2.91E-03	-3.116313	-2.213074	-0.4004384	0.4004384
COQ2	1.99E-03	9.42E-05	-4.214052	1.005566	-0.4003203	0.4003203
CNOT6L	7.73E-02	2.08E-02	-2.380121	-3.989531	-0.4002449	0.4002449
TRIM13	1.00E-02	9.91E-04	-3.479954	-1.212727	-0.4001883	0.4001883
METAP2	4.71E-02	1.00E-02	-2.667326	-3.339588	-0.4001807	0.4001807
CXCR5	2.28E-01	1.03E-01	-1.658128	-5.34604	-0.3998216	0.3998216
COL16A1	5.17E-02	1.15E-02	-2.613728	-3.46527	-0.3993819	0.3993819
SETD1A	1.33E-02	1.53E-03	-3.335669	-1.61836	-0.3993283	0.3993283
SLC25A25	1.08E-01	3.40E-02	-2.174676	-4.417534	-0.3992992	0.3992992
SOX6	3.87E-02	7.53E-03	-2.775135	-3.080905	-0.3992254	0.3992254
MAP3K1	4.50E-02	9.40E-03	-2.691824	-3.281489	-0.399212	0.399212
TMEM158	1.80E-01	7.23E-02	-1.832724	-5.05679	-0.3990882	0.3990882
CYP24A1	1.10E-01	3.49E-02	-2.163344	-4.440207	-0.3989643	0.3989643
ADORA2A	1.38E-01	4.88E-02	2.014838	-4.728033	0.3988992	0.3988992
PIK3CG	1.34E-01	4.68E-02	-2.033753	-4.692342	-0.3988195	0.3988195
PTPRCAP	1.52E-02	1.87E-03	-3.269087	-1.801751	-0.3986656	0.3986656
VEGFC	1.68E-01	6.55E-02	-1.879777	-4.974455	-0.3986292	0.3986292
CCL18	8.36E-02	2.34E-02	-2.332755	-4.091019	-0.3986148	0.3986148
ASB14	4.55E-02	9.56E-03	-2.685703	-3.296044	-0.3984682	0.3984682
UBE2A	5.29E-03	3.83E-04	-3.784897	-0.320714	-0.3983672	0.3983672
OTUD1	1.06E-01	3.30E-02	-2.186708	-4.393351	-0.3983089	0.3983089
HPCAL1	3.70E-02	7.02E-03	-2.801071	-3.017525	-0.3982947	0.3982947
CDC37	1.52E-01	5.60E-02	-1.952707	-4.843235	-0.3980927	0.3980927
CACNB1	1.01E-01	3.06E-02	-2.219669	-4.326536	-0.3979854	0.3979854
APOA1	3.04E-01	1.57E-01	-1.433674	-5.679192	-0.3979097	0.3979097
C4A	1.63E-01	6.25E-02	-1.901415	-4.935978	-0.3977107	0.3977107
LPL	2.56E-02	4.07E-03	-2.998427	-2.521096	-0.3975153	0.3975153
NVL	1.97E-02	2.73E-03	-3.138264	-2.154804	-0.3969911	0.3969911
CALD1	2.38E-02	3.63E-03	-3.039614	-2.414432	-0.3969285	0.3969285
PPA1	1.33E-02	1.52E-03	-3.33817	-1.611425	-0.3967677	0.3967677
HMGXB4	6.33E-02	1.55E-02	-2.497364	-3.731275	-0.3967254	0.3967254
DHPS	3.51E-02	6.53E-03	-2.827718	-2.951947	-0.3966902	0.3966902
RPL7A	1.01E-02	1.00E-03	-3.476245	-1.223292	-0.3966728	0.3966728
MBD4	9.56E-03	9.26E-04	-3.501822	-1.150294	-0.3961168	0.3961168
CDH17	3.00E-01	1.54E-01	-1.445038	-5.663393	-0.3958699	0.3958699
C1orf162	4.46E-02	9.29E-03	-2.69636	-3.27069	-0.3956848	0.3956848
INSIG2	7.33E-03	6.21E-04	-3.631082	-0.776316	-0.3956392	0.3956392
ACTG2	3.98E-02	7.85E-03	-2.759676	-3.118474	-0.3952514	0.3952514
TOMM34	8.10E-02	2.23E-02	-2.352614	-4.048671	-0.3950095	0.3950095
RND3	2.30E-01	1.04E-01	-1.652771	-5.354504	-0.3946356	0.3946356
TNFRSF17	2.87E-02	4.83E-03	-2.937454	-2.677089	-0.3944851	0.3944851
ALOX12	1.00E-01	3.04E-02	-2.222999	-4.31974	-0.3944779	0.3944779
TSG101	1.12E-02	1.17E-03	-3.424102	-1.371054	-0.394449	0.394449
HSPE1	1.59E-01	6.00E-02	1.920663	-4.901427	0.3942956	0.3942956
ZNF8	5.28E-02	1.19E-02	-2.602289	-3.491838	-0.3937108	0.3937108
FCGR3A	5.08E-02	1.13E-02	-2.623166	-3.443283	-0.39357	0.39357
CDKN2D	1.06E-01	3.28E-02	-2.189829	-4.387061	-0.3931696	0.3931696
CYTH4	1.22E-01	4.05E-02	-2.098727	-4.567579	-0.3931293	0.3931293
DPF2	8.04E-03	7.12E-04	-3.587509	-0.903313	-0.3927959	0.3927959
RRAD	5.74E-02	1.34E-02	-2.554527	-3.601789	-0.3927427	0.3927427
AK1	8.71E-03	8.01E-04	-3.549205	-1.014176	-0.3926394	0.3926394
PTBP1	2.82E-01	1.41E-01	-1.49482	-5.592834	-0.3926194	0.3926194
ID2	3.19E-02	5.70E-03	-2.877792	-2.827476	-0.3925171	0.3925171
EIF4A1	1.76E-01	6.98E-02	-1.849521	-5.02761	-0.392421	0.392421
RAD51C	7.43E-02	1.96E-02	-2.405291	-3.934929	-0.3924005	0.3924005
CLEC10A	3.33E-01	1.80E-01	-1.356811	-5.782993	-0.3923673	0.3923673
DNAJB4	9.55E-02	2.82E-02	2.253415	-4.257268	0.3920888	0.3920888
SMYD2	2.91E-02	4.95E-03	-2.928733	-2.699213	-0.3920767	0.3920767
LMCD1	2.62E-01	1.26E-01	-1.552555	-5.508252	-0.392065	0.392065
CSF3R	9.04E-03	8.48E-04	-3.530535	-1.067945	-0.3919929	0.3919929
CEBPB	7.47E-02	1.98E-02	-2.401189	-3.94386	-0.3918835	0.3918835
MIB1	1.15E-01	3.71E-02	-2.136888	-4.49275	-0.3916621	0.3916621
THSD4	1.31E-01	4.50E-02	-2.051333	-4.658916	-0.3913831	0.3913831
PPP2R5E	2.52E-02	3.98E-03	-3.006993	-2.498999	-0.391201	0.391201
CD58	1.32E-01	4.54E-02	-2.047352	-4.666507	-0.3911991	0.3911991
FLNB	3.33E-01	1.80E-01	-1.357191	-5.782492	-0.391108	0.391108
FAM104A	1.76E-03	7.95E-05	-4.264978	1.167852	-0.3910489	0.3910489
RASAL2	2.10E-02	3.02E-03	-3.103875	-2.245966	-0.3905777	0.3905777
UFC1	9.97E-02	3.02E-02	2.2256	-4.314424	0.3904254	0.3904254
IRF3	2.88E-02	4.88E-03	-2.933449	-2.687255	-0.3904222	0.3904222
KIAA0391	2.73E-03	1.48E-04	-4.078008	0.576905	-0.390413	0.390413
SACM1L	4.71E-02	1.00E-02	-2.66687	-3.340664	-0.3901574	0.3901574
NDST1	1.69E-02	2.20E-03	-3.213456	-1.953078	-0.3901285	0.3901285
USPL1	1.83E-02	2.46E-03	-3.174822	-2.057133	-0.3901054	0.3901054
PLAGL2	2.63E-02	4.24E-03	-2.984432	-2.557104	-0.3900078	0.3900078
COQ10B	2.71E-02	4.46E-03	-2.965936	-2.604508	-0.3897937	0.3897937
IRAK3	1.51E-02	1.84E-03	-3.274436	-1.787108	-0.3897239	0.3897239
RGPD1	9.22E-03	8.79E-04	-3.51914	-1.100675	-0.3893301	0.3893301
TRIM38	1.16E-02	1.25E-03	-3.40386	-1.428032	-0.3892476	0.3892476
JMJD4	1.87E-02	2.53E-03	-3.165078	-2.083242	-0.3891085	0.3891085
NFATC2	3.04E-01	1.57E-01	-1.435048	-5.677287	-0.3890076	0.3890076
TRAK2	2.58E-02	4.12E-03	-2.994041	-2.532395	-0.3887788	0.3887788
PLA2G4C	2.37E-01	1.09E-01	-1.628885	-5.391942	-0.3887002	0.3887002
KSR1	4.08E-01	2.46E-01	-1.172124	-6.010417	-0.3886618	0.3886618
SIDT2	6.38E-02	1.58E-02	-2.491998	-3.743311	-0.3886591	0.3886591
ALDH2	1.78E-01	7.14E-02	-1.838358	-5.047029	-0.3886068	0.3886068
HLA-A	2.85E-02	4.80E-03	-2.939914	-2.67084	-0.3884997	0.3884997
TRIO	8.07E-02	2.21E-02	-2.355134	-4.043276	-0.3883543	0.3883543
ST14	1.27E-02	1.42E-03	-3.360226	-1.550108	-0.3882774	0.3882774
SPIN1	7.58E-02	2.02E-02	-2.392236	-3.963308	-0.3881652	0.3881652
ABCF2	1.30E-01	4.47E-02	-2.054468	-4.652929	-0.3881446	0.3881446
S1PR2	1.59E-01	5.99E-02	-1.921209	-4.900443	-0.3877152	0.3877152
ETV6	4.10E-02	8.19E-03	-2.743745	-3.157024	-0.3874286	0.3874286
ABCC5	5.76E-02	1.35E-02	-2.552382	-3.606689	-0.3874092	0.3874092
SLC7A11	2.42E-01	1.13E-01	-1.611741	-5.418507	-0.3873692	0.3873692
BICD1	1.03E-01	3.17E-02	-2.204157	-4.358085	-0.3873257	0.3873257
PLEKHG2	1.62E-02	2.06E-03	-3.234833	-1.895133	-0.3872636	0.3872636
LDHC	7.84E-02	2.12E-02	-2.372398	-4.006191	-0.3872481	0.3872481
HNRNPA1	7.14E-02	1.85E-02	-2.42749	-3.886389	-0.3870336	0.3870336
GAL	1.23E-01	4.12E-02	-2.09088	-4.582825	-0.386969	0.386969
STK3	7.49E-02	1.98E-02	-2.400045	-3.946347	-0.386942	0.386942
MYL6	3.19E-02	5.70E-03	-2.877418	-2.828412	-0.3867412	0.3867412
GPD2	8.65E-03	7.93E-04	-3.552519	-1.004615	-0.3866221	0.3866221
SLC25A37	7.34E-02	1.92E-02	-2.411981	-3.920339	-0.3866161	0.3866161
SLC1A4	1.30E-01	4.44E-02	-2.05786	-4.646444	-0.3865342	0.3865342
COX5A	1.22E-02	1.33E-03	-3.38213	-1.488956	-0.3864747	0.3864747
ANAPC1	2.55E-02	4.04E-03	-3.001163	-2.514043	-0.3863118	0.3863118
CDC25A	5.57E-02	1.29E-02	-2.570637	-3.564881	-0.3861081	0.3861081
MDH1	1.85E-02	2.49E-03	-3.170972	-2.067456	-0.3860551	0.3860551
NOC2L	3.28E-02	5.91E-03	-2.864023	-2.861864	-0.38603	0.38603
H1FX	2.88E-01	1.45E-01	-1.477956	-5.616984	-0.3858461	0.3858461
CAT	1.19E-02	1.29E-03	-3.392632	-1.459542	-0.3858426	0.3858426
CTSG	5.83E-02	1.37E-02	-2.546223	-3.620742	-0.3857863	0.3857863
AARS	3.47E-03	2.08E-04	-3.974285	0.255066	-0.3857127	0.3857127
IPO11	3.55E-03	2.16E-04	-3.962608	0.219116	-0.3855226	0.3855226
IRF5	2.67E-02	4.34E-03	-2.975851	-2.579124	-0.3855052	0.3855052
CD82	4.46E-01	2.82E-01	-1.086478	-6.105171	-0.3854233	0.3854233
ITPKB	1.23E-02	1.36E-03	-3.375827	-1.50658	-0.3853896	0.3853896
GCOM1	3.12E-03	1.79E-04	-4.019969	0.39627	-0.3853512	0.3853512
NDRG2	1.94E-01	8.09E-02	-1.77797	-5.150276	-0.3852371	0.3852371
ST6GAL1	9.96E-03	9.84E-04	-3.48228	-1.206098	-0.3851481	0.3851481
TIAM1	4.17E-02	8.42E-03	-2.733591	-3.181508	-0.3844377	0.3844377
AGXT	3.14E-01	1.65E-01	-1.4073	-5.715408	-0.3842077	0.3842077
IKBKE	3.76E-02	7.22E-03	-2.790849	-3.042558	-0.3842005	0.3842005
GNG10	7.72E-02	2.08E-02	-2.381113	-3.987389	-0.3839429	0.3839429
GMDS	6.25E-02	1.53E-02	-2.504563	-3.715095	-0.3837982	0.3837982
CXCL12	2.53E-02	3.99E-03	-3.005359	-2.503216	-0.3836947	0.3836947
FAM8A1	6.07E-03	4.70E-04	-3.71975	-0.515042	-0.3836906	0.3836906
STAT4	8.48E-02	2.39E-02	-2.323806	-4.110007	-0.3835246	0.3835246
MFSD11	3.86E-02	7.50E-03	-2.776351	-3.077944	-0.3834793	0.3834793
HSH2D	4.23E-02	8.58E-03	-2.726232	-3.199208	-0.3834239	0.3834239
CBX4	6.56E-02	1.64E-02	-2.475286	-3.780665	-0.383393	0.383393
RNF213	3.81E-01	2.22E-01	-1.23509	-5.936403	-0.3832893	0.3832893
IL18BP	1.14E-01	3.68E-02	-2.139903	-4.48679	-0.3832827	0.3832827
DHX8	1.03E-02	1.03E-03	-3.466136	-1.25205	-0.3830989	0.3830989
FBXO21	1.78E-01	7.15E-02	-1.83808	-5.047511	-0.383094	0.383094
GATAD2B	5.02E-02	1.11E-02	2.629298	-3.428963	0.383078	0.383078
LGMN	4.93E-02	1.08E-02	-2.640066	-3.403756	-0.382678	0.382678
PRKD3	1.36E-02	1.58E-03	-3.324508	-1.649272	-0.3825789	0.3825789
TK2	5.97E-03	4.58E-04	-3.728146	-0.49011	-0.382569	0.382569
SLC39A7	1.20E-01	3.95E-02	2.109545	-4.546483	0.382457	0.382457
MT1E	3.45E-01	1.91E-01	-1.324078	-5.825577	-0.382426	0.382426
SLC29A4	2.83E-01	1.41E-01	1.492028	-5.59685	0.3823678	0.3823678
HCST	7.66E-02	2.05E-02	-2.386256	-3.976266	-0.3820994	0.3820994
RNF14	1.27E-02	1.43E-03	-3.358635	-1.55454	-0.3819456	0.3819456
AMMECR1L	7.88E-03	6.89E-04	-3.597643	-0.873861	-0.3819332	0.3819332
DDR2	2.21E-01	9.82E-02	-1.682305	-5.307535	-0.3818756	0.3818756
CDH1	1.03E-01	3.14E-02	-2.20827	-4.349737	-0.3817253	0.3817253
ATXN2	5.07E-02	1.12E-02	-2.624135	-3.441022	-0.3817	0.3817
CREBBP	7.13E-02	1.85E-02	-2.428102	-3.885044	-0.3816667	0.3816667
THNSL1	1.53E-02	1.89E-03	-3.264231	-1.815029	-0.3815244	0.3815244
RAB5C	1.12E-01	3.56E-02	-2.154756	-4.457324	-0.3815161	0.3815161
SH3BP2	1.18E-01	3.84E-02	-2.122067	-4.521948	-0.3814629	0.3814629
PEG3	4.77E-02	1.02E-02	-2.659263	-3.35862	-0.3812474	0.3812474
F5	1.92E-01	7.97E-02	-1.785802	-5.137058	-0.3811971	0.3811971
MAP2K3	1.96E-01	8.22E-02	-1.770558	-5.162737	-0.3811836	0.3811836
MYH1	5.38E-02	1.22E-02	-2.592091	-3.515449	-0.3811305	0.3811305
PCDH1	1.74E-01	6.89E-02	-1.855538	-5.017098	-0.3810192	0.3810192
STK25	1.22E-01	4.07E-02	2.096442	-4.572024	0.380403	0.380403
MXI1	1.90E-01	7.86E-02	-1.792194	-5.126232	-0.3803613	0.3803613
ARHGDIB	9.09E-02	2.64E-02	-2.281292	-4.199394	-0.3802366	0.3802366
MYEF2	5.60E-02	1.30E-02	2.568032	-3.570861	0.3800265	0.3800265
IL18	1.01E-01	3.09E-02	-2.21603	-4.333954	-0.379919	0.379919
DCTD	3.14E-03	1.81E-04	-4.016561	0.385708	-0.3798322	0.3798322
SF3A1	2.86E-02	4.82E-03	-2.938125	-2.675385	-0.3796923	0.3796923
B4GALT7	1.06E-02	1.09E-03	-3.450001	-1.297841	-0.3796427	0.3796427
SYNGR3	5.93E-02	1.41E-02	-2.535851	-3.644347	-0.3795644	0.3795644
MED23	1.32E-02	1.51E-03	-3.33938	-1.608067	-0.3795323	0.3795323
ELF3	1.96E-01	8.22E-02	-1.770582	-5.162697	-0.3793812	0.3793812
CENPN	1.79E-02	2.38E-03	-3.186335	-2.026214	-0.3793783	0.3793783
NLGN1	5.21E-03	3.74E-04	3.792257	-0.298636	0.3793676	0.3793676
CD8B	4.23E-02	8.58E-03	-2.72625	-3.199164	-0.3793618	0.3793618
RAD50	1.97E-01	8.28E-02	-1.767012	-5.168683	-0.3792891	0.3792891
ANXA13	5.08E-02	1.13E-02	-2.623181	-3.443247	-0.3792603	0.3792603
FAM185A	1.11E-02	1.17E-03	-3.426516	-1.364247	-0.3791988	0.3791988
PLTP	2.39E-02	3.66E-03	-3.036697	-2.422019	-0.379042	0.379042
HCFC1R1	1.96E-02	2.71E-03	-3.140757	-2.148169	-0.3789724	0.3789724
KLRC2	3.95E-01	2.34E-01	-1.202768	-5.974855	-0.3789624	0.3789624
EZH2	2.30E-01	1.04E-01	-1.652529	-5.354887	-0.3788167	0.3788167
GUSB	2.21E-02	3.25E-03	-3.077737	-2.314788	-0.3787947	0.3787947
CCNE2	6.10E-02	1.47E-02	-2.519126	-3.68225	-0.3786668	0.3786668
FAM129C	1.66E-01	6.43E-02	-1.888284	-4.959373	-0.3786354	0.3786354
ZFP28	7.58E-03	6.52E-04	3.615545	-0.821707	0.3784892	0.3784892
CDC42SE2	8.28E-02	2.30E-02	-2.33916	-4.077393	-0.3784122	0.3784122
ST18	4.80E-02	1.03E-02	-2.655826	-3.366719	-0.3783746	0.3783746
VPS8	6.98E-02	1.79E-02	-2.441793	-3.854923	-0.3781619	0.3781619
GLE1	1.90E-02	2.58E-03	-3.157855	-2.10256	-0.378149	0.378149
CDH11	3.68E-01	2.11E-01	-1.265697	-5.899104	-0.3781112	0.3781112
ST6GALNAC6	1.20E-02	1.30E-03	-3.390772	-1.464756	-0.3780133	0.3780133
ALG8	1.64E-02	2.09E-03	-3.230353	-1.907298	-0.3780024	0.3780024
RAN	3.21E-02	5.75E-03	-2.874475	-2.835772	-0.3779793	0.3779793
MAGI1	4.17E-01	2.55E-01	-1.150949	-6.034481	-0.377869	0.377869
ZNF791	1.79E-02	2.38E-03	-3.186474	-2.025841	-0.3778313	0.3778313
KCTD1	9.64E-03	9.38E-04	-3.497727	-1.162003	-0.377617	0.377617
PPP3R1	6.07E-02	1.46E-02	-2.522539	-3.674532	-0.3773741	0.3773741
RAC2	8.55E-02	2.41E-02	-2.319574	-4.118966	-0.3773571	0.3773571
ATE1	5.43E-02	1.24E-02	-2.586779	-3.527718	-0.3772805	0.3772805
HECTD2	5.88E-02	1.39E-02	-2.541098	-3.632416	-0.3770835	0.3770835
LIMK2	1.70E-02	2.22E-03	3.209507	-1.963752	0.3770621	0.3770621
BARD1	2.32E-02	3.52E-03	-3.050189	-2.386878	-0.3768924	0.3768924
GHRL	4.16E-02	8.39E-03	2.734639	-3.178985	0.3768053	0.3768053
CYP27A1	1.76E-02	2.32E-03	-3.195296	-2.002096	-0.3767152	0.3767152
P2RX1	1.54E-01	5.70E-02	-1.944038	-4.859061	-0.3765199	0.3765199
RAB3GAP1	1.64E-02	2.09E-03	-3.230583	-1.906676	-0.3764625	0.3764625
LAIR2	3.03E-01	1.57E-01	-1.435481	-5.676687	-0.3761557	0.3761557
CDKN2C	2.08E-01	9.02E-02	-1.724787	-5.238662	-0.3759206	0.3759206
MVP	1.72E-02	2.24E-03	-3.206729	-1.971257	-0.3757432	0.3757432
ARFGEF1	9.77E-02	2.93E-02	-2.238436	-4.288121	-0.375688	0.375688
CHI3L1	3.76E-02	7.21E-03	-2.791249	-3.041579	-0.3754703	0.3754703
OGDH	6.15E-02	1.49E-02	-2.514366	-3.693003	-0.3754662	0.3754662
SF3A3	1.84E-01	7.47E-02	-1.817126	-5.083677	-0.3754372	0.3754372
NOP2	3.59E-02	6.73E-03	-2.816543	-2.979506	-0.3753912	0.3753912
SHC1	1.67E-02	2.16E-03	-3.218887	-1.93838	-0.3753689	0.3753689
PDLIM5	8.86E-02	2.55E-02	-2.297086	-4.166344	-0.3753635	0.3753635
TPD52L2	2.82E-02	4.70E-03	-2.947387	-2.651833	-0.3753165	0.3753165
PPP3CC	1.43E-02	1.70E-03	-3.299972	-1.716985	-0.3752263	0.3752263
ANGPTL1	6.88E-03	5.67E-04	3.660443	-0.690217	0.3751189	0.3751189
NOMO1	2.13E-02	3.09E-03	-3.096019	-2.266693	-0.3748576	0.3748576
PIAS2	4.20E-02	8.48E-03	-2.730567	-3.188786	-0.3747236	0.3747236
HMBS	1.39E-01	4.92E-02	-2.010989	-4.73526	-0.3747059	0.3747059
THY1	2.36E-01	1.08E-01	-1.632666	-5.386048	-0.3746596	0.3746596
PPARG	1.86E-01	7.60E-02	-1.808419	-5.098598	-0.3744773	0.3744773
SPCS3	1.83E-02	2.44E-03	-3.176842	-2.051713	-0.3742896	0.3742896
ASAP1	3.32E-02	6.00E-03	-2.858839	-2.874777	-0.3742694	0.3742694
POLE	1.15E-01	3.71E-02	-2.136642	-4.493236	-0.3742361	0.3742361
SFPQ	7.52E-02	2.00E-02	-2.396676	-3.95367	-0.374199	0.374199
PRR4	6.07E-02	1.46E-02	-2.521752	-3.676313	-0.3741665	0.3741665
ZNF394	2.65E-02	4.30E-03	-2.979457	-2.569876	-0.3740705	0.3740705
NUDCD1	5.51E-02	1.27E-02	-2.577889	-3.548207	-0.3738694	0.3738694
PNPLA6	1.42E-02	1.67E-03	-3.305656	-1.701329	-0.3738189	0.3738189
RABGAP1L	2.65E-01	1.28E-01	-1.544819	-5.519757	-0.3737865	0.3737865
TRPS1	7.47E-02	1.97E-02	-2.401524	-3.943132	-0.3737646	0.3737646
GM2A	1.15E-01	3.72E-02	-2.134913	-4.496651	-0.3736765	0.3736765
CRLF1	2.78E-02	4.61E-03	-2.954244	-2.634364	-0.3736683	0.3736683
PM20D2	7.80E-02	2.11E-02	-2.374964	-4.000661	-0.3736254	0.3736254
EPHX1	6.23E-02	1.52E-02	-2.50684	-3.709969	-0.3736097	0.3736097
CLK3	1.55E-02	1.92E-03	-3.259546	-1.827828	-0.373493	0.373493
KLHL5	5.45E-02	1.25E-02	-2.583708	-3.534801	-0.3734375	0.3734375
LPP	1.73E-02	2.28E-03	-3.201334	-1.985819	-0.373422	0.373422
AIMP1	9.22E-02	2.69E-02	-2.273793	-4.21502	-0.3734042	0.3734042
NDUFS2	1.58E-02	1.98E-03	-3.248752	-1.857267	-0.3733995	0.3733995
HYAL2	5.03E-02	1.11E-02	-2.627633	-3.432854	-0.3732937	0.3732937
HLA-DQA1	2.20E-01	9.76E-02	-1.685422	-5.302534	-0.3732676	0.3732676
BDKRB2	4.05E-03	2.60E-04	-3.905449	0.043972	-0.3732671	0.3732671
HSPA4	2.18E-02	3.18E-03	-3.085336	-2.29482	-0.3731489	0.3731489
DPEP2	1.08E-01	3.37E-02	-2.178343	-4.410175	-0.3729967	0.3729967
PLOD3	1.94E-01	8.10E-02	-1.777861	-5.15046	-0.3729595	0.3729595
TOX4	1.82E-02	2.42E-03	-3.18001	-2.043211	-0.3729442	0.3729442
WNT5B	1.23E-01	4.11E-02	-2.091668	-4.581296	-0.3725785	0.3725785
ACVR2A	3.07E-02	5.36E-03	-2.899642	-2.772662	-0.3724863	0.3724863
RPP30	8.85E-02	2.54E-02	-2.297687	-4.165084	-0.3724837	0.3724837
PWP1	2.84E-02	4.76E-03	-2.942593	-2.66403	-0.3724643	0.3724643
GNPTAB	1.28E-01	4.35E-02	-2.067111	-4.628707	-0.3724486	0.3724486
GCC2	2.79E-02	4.65E-03	-2.951283	-2.641913	-0.3724449	0.3724449
NRIP1	3.21E-02	5.75E-03	-2.874238	-2.836363	-0.3723321	0.3723321
TARDBP	3.18E-02	5.67E-03	-2.879514	-2.823167	-0.3722537	0.3722537
SRP72	9.33E-02	2.74E-02	-2.266239	-4.230717	-0.3721156	0.3721156
PIK3C3	1.76E-02	2.33E-03	-3.193862	-2.005958	-0.3720413	0.3720413
VEZF1	7.03E-02	1.81E-02	-2.437529	-3.864319	-0.3719227	0.3719227
STX4	1.42E-01	5.07E-02	-1.997719	-4.760084	-0.3715845	0.3715845
PCYT2	3.18E-02	5.65E-03	-2.880808	-2.819928	-0.3715519	0.3715519
TRDMT1	5.87E-02	1.39E-02	-2.541498	-3.631504	-0.371526	0.371526
FAIM	1.41E-01	5.04E-02	-2.000966	-4.754024	-0.3714661	0.3714661
SASH1	2.74E-02	4.52E-03	-2.961172	-2.616684	-0.3714343	0.3714343
ATIC	3.85E-02	7.48E-03	-2.77758	-3.074951	-0.3713699	0.3713699
CASP5	1.11E-01	3.51E-02	-2.161327	-4.444232	-0.3713444	0.3713444
PTPN18	1.66E-02	2.14E-03	-3.222908	-1.927489	-0.371318	0.371318
RAB5B	2.15E-02	3.12E-03	-3.092072	-2.277094	-0.3712883	0.3712883
EEF2	3.18E-01	1.69E-01	-1.394574	-5.73266	-0.3711275	0.3711275
TTC17	2.73E-03	1.47E-04	-4.079577	0.581805	-0.3710195	0.3710195
SETDB2	3.73E-02	7.14E-03	-2.794983	-3.032443	-0.3710186	0.3710186
NCBP2	2.71E-02	4.45E-03	-2.966708	-2.602534	-0.3709354	0.3709354
EPAS1	7.93E-02	2.16E-02	-2.365589	-4.020844	-0.3707927	0.3707927
DTX4	4.43E-02	9.21E-03	2.699753	-3.2626	0.3707217	0.3707217
FGF7	1.03E-02	1.04E-03	-3.463493	-1.259558	-0.3706967	0.3706967
EMILIN2	5.07E-02	1.12E-02	-2.623861	-3.44166	-0.3706432	0.3706432
USP6NL	5.43E-02	1.24E-02	-2.586425	-3.528534	-0.3706265	0.3706265
CNIH4	1.23E-01	4.11E-02	2.091313	-4.581985	0.3705394	0.3705394
UBA6	6.02E-02	1.44E-02	-2.52709	-3.664227	-0.3703678	0.3703678
EIF6	6.44E-02	1.59E-02	2.487221	-3.754007	0.370333	0.370333
PDLIM3	1.10E-01	3.49E-02	-2.162839	-4.441215	-0.3702608	0.3702608
USP8	2.78E-02	4.61E-03	-2.953871	-2.635316	-0.3702123	0.3702123
ATP9B	1.38E-02	1.60E-03	-3.320006	-1.661723	-0.3700169	0.3700169
VCAN	2.96E-01	1.51E-01	-1.455887	-5.648205	-0.36997	0.36997
BAD	2.15E-01	9.48E-02	-1.699858	-5.279264	-0.3699699	0.3699699
PPP2R2A	2.51E-02	3.94E-03	-3.009902	-2.491483	-0.3698745	0.3698745
HMMR	1.33E-01	4.59E-02	-2.042529	-4.675687	-0.3697888	0.3697888
PPP1R12A	2.32E-01	1.05E-01	-1.647003	-5.363591	-0.3697727	0.3697727
SUSD1	2.42E-02	3.71E-03	-3.031138	-2.436467	-0.3697473	0.3697473
CUL5	9.36E-02	2.75E-02	-2.264753	-4.2338	-0.3696333	0.3696333
GRM5	8.50E-02	2.39E-02	-2.322584	-4.112595	-0.3695745	0.3695745
RIMKLA	5.87E-02	1.39E-02	2.541255	-3.632057	0.3695365	0.3695365
PFDN6	2.14E-02	3.11E-03	-3.093525	-2.273267	-0.369535	0.369535
COL6A1	7.64E-02	2.04E-02	-2.387619	-3.973315	-0.3694897	0.3694897
THOC1	1.23E-01	4.08E-02	-2.09511	-4.574613	-0.369298	0.369298
KARS	2.18E-02	3.18E-03	-3.0855	-2.294388	-0.3691628	0.3691628
RPSA	3.68E-02	6.99E-03	-2.802769	-3.01336	-0.3689066	0.3689066
SMARCB1	4.75E-02	1.02E-02	-2.661996	-3.352175	-0.3689059	0.3689059
RPS23	4.81E-02	1.04E-02	-2.654555	-3.369713	-0.3688431	0.3688431
NFIX	1.02E-01	3.12E-02	-2.211317	-4.343546	-0.3688211	0.3688211
ESRP2	2.62E-01	1.26E-01	1.55393	-5.506202	0.3687192	0.3687192
IDH2	2.96E-01	1.51E-01	-1.455542	-5.64869	-0.3686942	0.3686942
NFATC4	1.10E-01	3.47E-02	-2.165715	-4.435471	-0.3685056	0.3685056
MRPL49	1.70E-02	2.22E-03	-3.20974	-1.963122	-0.3684655	0.3684655
WRNIP1	2.01E-01	8.52E-02	-1.753	-5.192071	-0.3684654	0.3684654
EXOSC10	4.27E-03	2.80E-04	-3.88213	-0.027074	-0.3683667	0.3683667
CCDC82	3.60E-02	6.78E-03	-2.814186	-2.985308	-0.3683558	0.3683558
REEP5	1.34E-02	1.55E-03	-3.332193	-1.627996	-0.3682606	0.3682606
RPS27A	7.51E-02	1.99E-02	-2.39769	-3.951467	-0.3682565	0.3682565
GSTM1	1.46E-01	5.27E-02	-1.980106	-4.792816	-0.3682298	0.3682298
ZMYM6	1.54E-01	5.68E-02	-1.94593	-4.855613	-0.3682105	0.3682105
VIM	9.96E-03	9.84E-04	-3.482164	-1.206428	-0.3681198	0.3681198
ATP2C1	7.59E-02	2.02E-02	-2.391365	-3.965197	-0.3679727	0.3679727
FLT3LG	4.43E-02	9.20E-03	-2.70008	-3.26182	-0.3679154	0.3679154
BASP1	8.06E-02	2.21E-02	2.355335	-4.042846	0.3678971	0.3678971
LEPROTL1	2.53E-02	3.98E-03	-3.006418	-2.500483	-0.36764	0.36764
PRKAR1A	9.56E-02	2.83E-02	-2.252336	-4.259496	-0.3674846	0.3674846
TBCEL	1.67E-02	2.16E-03	-3.218839	-1.93851	-0.3671787	0.3671787
ANKRD44	1.14E-01	3.65E-02	-2.14355	-4.47957	-0.3670934	0.3670934
ARL4C	5.92E-01	4.31E-01	-0.79263	-6.377481	-0.3670902	0.3670902
ZNF678	3.31E-01	1.78E-01	1.362921	-5.774936	0.3670823	0.3670823
TBCC	6.77E-02	1.71E-02	-2.45845	-3.818093	-0.3669626	0.3669626
RPN1	5.80E-02	1.36E-02	-2.548955	-3.614511	-0.3668677	0.3668677
ALX1	5.12E-01	3.46E-01	-0.95035	-6.241567	-0.3668334	0.3668334
PISD	1.50E-01	5.50E-02	-1.960641	-4.828699	-0.3668259	0.3668259
SRP9	5.99E-02	1.43E-02	-2.529949	-3.657745	-0.3667895	0.3667895
COPB2	9.30E-03	8.91E-04	-3.514478	-1.114048	-0.3667103	0.3667103
CENPO	1.44E-02	1.72E-03	-3.297383	-1.724112	-0.3667089	0.3667089
CEBPG	1.36E-02	1.57E-03	-3.32734	-1.641436	-0.3666173	0.3666173
CD52	2.36E-01	1.09E-01	-1.630404	-5.389575	-0.3665894	0.3665894
ENO2	8.78E-02	2.51E-02	-2.302633	-4.154693	-0.3665635	0.3665635
LAIR1	2.61E-02	4.18E-03	-2.988904	-2.545613	-0.3664847	0.3664847
UBA7	1.06E-01	3.31E-02	-2.185639	-4.395504	-0.3664059	0.3664059
EIF3E	5.26E-03	3.80E-04	-3.786835	-0.314903	-0.3663414	0.3663414
AFAP1L1	7.55E-02	2.01E-02	-2.394801	-3.957742	-0.3663307	0.3663307
CD1D	9.36E-02	2.75E-02	-2.264282	-4.234778	-0.3663205	0.3663205
RAB2A	1.39E-01	4.93E-02	-2.010849	-4.735521	-0.3661481	0.3661481
NCOR2	2.13E-02	3.07E-03	-3.09825	-2.26081	-0.3659228	0.3659228
COPS6	3.75E-02	7.20E-03	-2.791914	-3.039952	-0.3658883	0.3658883
TSC22D3	1.93E-01	8.03E-02	-1.782049	-5.143399	-0.365843	0.365843
RGS4	2.27E-01	1.02E-01	1.661266	-5.341071	0.3657771	0.3657771
TMEM167B	3.48E-02	6.44E-03	-2.832767	-2.939469	-0.365761	0.365761
CYFIP1	2.92E-02	4.97E-03	-2.927503	-2.702329	-0.3656771	0.3656771
ABCG2	1.62E-02	2.05E-03	-3.237007	-1.889228	-0.3656659	0.3656659
GDAP1	2.91E-02	4.94E-03	-2.929319	-2.697726	-0.3655751	0.3655751
GFRA3	1.09E-01	3.45E-02	-2.168402	-4.430098	-0.365401	0.365401
NCF2	4.30E-02	8.81E-03	-2.716186	-3.223314	-0.3652666	0.3652666
GSX2	1.62E-01	6.16E-02	-1.908346	-4.923571	-0.3652392	0.3652392
KPNA2	2.10E-02	3.01E-03	-3.104723	-2.243725	-0.3651284	0.3651284
SPP1	1.59E-02	2.00E-03	-3.246284	-1.86399	-0.365123	0.365123
ITGA4	1.04E-01	3.20E-02	-2.20006	-4.366387	-0.365022	0.365022
RHOT1	6.86E-02	1.74E-02	-2.451695	-3.833054	-0.3649573	0.3649573
GRM2	2.77E-03	1.51E-04	-4.072887	0.56091	-0.3648331	0.3648331
KCTD15	5.53E-02	1.27E-02	-2.5759	-3.552784	-0.3648312	0.3648312
RGS14	1.49E-01	5.40E-02	-1.968698	-4.813883	-0.3646257	0.3646257
SPCS1	6.55E-02	1.64E-02	-2.476711	-3.777487	-0.3645975	0.3645975
DPYSL2	1.97E-02	2.73E-03	-3.138773	-2.153449	-0.3644892	0.3644892
SNAPC3	6.52E-03	5.23E-04	-3.685839	-0.615413	-0.3644142	0.3644142
WNT10B	2.08E-01	8.99E-02	-1.726217	-5.236317	-0.3642686	0.3642686
SFRP1	2.42E-01	1.12E-01	-1.613194	-5.416265	-0.3642303	0.3642303
SNW1	7.37E-03	6.26E-04	-3.62847	-0.783955	-0.3641357	0.3641357
KBTBD8	1.43E-01	5.13E-02	-1.992648	-4.769534	-0.3640028	0.3640028
PTGS1	7.75E-02	2.09E-02	-2.378588	-3.992843	-0.3639617	0.3639617
TSPAN33	1.07E-01	3.35E-02	-2.180887	-4.405064	-0.363812	0.363812
CLIP2	3.30E-01	1.78E-01	1.364983	-5.77221	0.3637431	0.3637431
S100A11	2.31E-02	3.48E-03	-3.054427	-2.375819	-0.363428	0.363428
SLC30A4	8.33E-02	2.32E-02	-2.334779	-4.086718	-0.3634085	0.3634085
CCT4	2.69E-02	4.39E-03	-2.971319	-2.590734	-0.3633014	0.3633014
UPRT	3.01E-02	5.21E-03	-2.909961	-2.746669	-0.3632922	0.3632922
CCDC28B	2.20E-01	9.77E-02	-1.684886	-5.303394	-0.3632756	0.3632756
LRP8	1.24E-01	4.14E-02	-2.088575	-4.587293	-0.3632161	0.3632161
ADO	4.89E-02	1.06E-02	-2.644495	-3.393364	-0.3632022	0.3632022
TMEM11	2.31E-02	3.49E-03	-3.05317	-2.379099	-0.3632019	0.3632019
KIAA0513	1.65E-01	6.37E-02	-1.892181	-4.952446	-0.3631446	0.3631446
STARD13	2.02E-01	8.60E-02	1.748124	-5.200172	0.3630648	0.3630648
ZIC3	4.78E-01	3.13E-01	-1.019162	-6.174812	-0.363057	0.363057
DCTN4	6.92E-03	5.72E-04	-3.657647	-0.698434	-0.362833	0.362833
HCLS1	2.04E-02	2.88E-03	-3.119865	-2.203665	-0.3627429	0.3627429
MEF2C	9.83E-02	2.95E-02	-2.234606	-4.295983	-0.362653	0.362653
CSNK1G2	6.41E-02	1.59E-02	-2.489346	-3.749251	-0.3625807	0.3625807
ZNF335	2.23E-01	9.98E-02	-1.674243	-5.320431	-0.3625794	0.3625794
KPNA3	1.89E-02	2.57E-03	-3.159233	-2.098877	-0.3624537	0.3624537
COTL1	3.19E-02	5.68E-03	-2.878951	-2.824577	-0.3624142	0.3624142
TP53	1.97E-02	2.75E-03	-3.136689	-2.158995	-0.3620642	0.3620642
PDCD6	3.08E-02	5.40E-03	-2.896999	-2.779309	-0.3620138	0.3620138
MXRA7	4.89E-02	1.06E-02	-2.645429	-3.391172	-0.3619279	0.3619279
PSMC3	7.72E-02	2.08E-02	-2.380925	-3.987794	-0.3618866	0.3618866
CRIP2	2.64E-01	1.27E-01	-1.548927	-5.513654	-0.3617306	0.3617306
HERC1	1.99E-02	2.79E-03	-3.131486	-2.172827	-0.3614677	0.3614677
ADH6	1.39E-02	1.63E-03	-3.315593	-1.673914	-0.3612917	0.3612917
QRSL1	3.64E-02	6.88E-03	-2.808609	-2.999021	-0.3611905	0.3611905
EDC3	5.38E-02	1.22E-02	-2.592405	-3.514721	-0.3611805	0.3611805
PGAM1	4.60E-02	9.74E-03	-2.678485	-3.313173	-0.3611667	0.3611667
NF1	5.78E-03	4.38E-04	-3.742328	-0.447918	-0.3610888	0.3610888
POLB	2.05E-02	2.91E-03	-3.116621	-2.212259	-0.3610775	0.3610775
DHRS12	1.57E-01	5.85E-02	1.932452	-4.880117	0.3610386	0.3610386
RPS6KA1	7.92E-02	2.15E-02	-2.366976	-4.017862	-0.3609936	0.3609936
ADRA1D	3.84E-02	7.45E-03	-2.77912	-3.071196	-0.3608788	0.3608788
RBM6	7.70E-02	2.07E-02	-2.382828	-3.983682	-0.360713	0.360713
DUS3L	5.82E-02	1.37E-02	-2.547294	-3.618299	-0.3605161	0.3605161
BBS2	2.58E-02	4.12E-03	-2.994587	-2.530989	-0.3603999	0.3603999
ZNF549	1.70E-01	6.64E-02	-1.872949	-4.986518	-0.3603736	0.3603736
DUSP1	5.15E-02	1.15E-02	-2.615704	-3.460672	-0.3601846	0.3601846
SAP30L	1.09E-02	1.13E-03	-3.436342	-1.336497	-0.359795	0.359795
ANKS1A	1.68E-02	2.19E-03	-3.214638	-1.949879	-0.3597896	0.3597896
BET1	3.75E-02	7.19E-03	-2.792248	-3.039135	-0.3597772	0.3597772
GOLGA2	3.80E-02	7.35E-03	-2.784307	-3.058542	-0.3595718	0.3595718
PTPN1	4.02E-02	7.96E-03	-2.754463	-3.131107	-0.3594847	0.3594847
SIRPA	1.39E-01	4.92E-02	-2.011516	-4.734271	-0.3594413	0.3594413
COMP	2.75E-02	4.54E-03	-2.959585	-2.620736	-0.3594373	0.3594373
FNBP4	7.88E-02	2.14E-02	-2.369376	-4.012699	-0.3593051	0.3593051
PPP1R11	1.38E-02	1.62E-03	-3.317742	-1.667978	-0.3592814	0.3592814
RPN2	3.59E-02	6.75E-03	-2.815435	-2.982233	-0.3592717	0.3592717
TESK1	1.23E-01	4.08E-02	-2.094517	-4.575766	-0.359244	0.359244
EP300	5.90E-02	1.40E-02	-2.538566	-3.638175	-0.3592286	0.3592286
CCDC85A	3.94E-02	7.75E-03	-2.764518	-3.106724	-0.3587519	0.3587519
SPOPL	4.91E-02	1.07E-02	-2.64199	-3.399243	-0.3587086	0.3587086
MAPKAPK3	8.36E-02	2.33E-02	-2.333052	-4.090389	-0.358656	0.358656
GSR	2.34E-01	1.07E-01	-1.638937	-5.376246	-0.3585972	0.3585972
SKA3	1.04E-01	3.19E-02	-2.20194	-4.362578	-0.3584652	0.3584652
RAP2A	2.01E-01	8.56E-02	-1.750889	-5.195581	-0.3584383	0.3584383
CHST8	7.36E-02	1.93E-02	-2.410448	-3.923684	-0.3583798	0.3583798
BTN3A3	9.82E-02	2.95E-02	-2.235393	-4.294368	-0.3579678	0.3579678
LIX1L	3.18E-02	5.65E-03	-2.880533	-2.820618	-0.3577031	0.3577031
ITSN2	2.44E-02	3.78E-03	-3.025059	-2.452244	-0.3576768	0.3576768
CD163	1.55E-01	5.74E-02	-1.941188	-4.86425	-0.3576654	0.3576654
WNT5A	3.77E-01	2.19E-01	-1.243523	-5.926212	-0.3572199	0.3572199
SORL1	3.81E-02	7.37E-03	-2.783055	-3.061599	-0.3571739	0.3571739
PPAT	1.62E-01	6.16E-02	-1.908284	-4.923684	-0.3571406	0.3571406
CSDE1	1.70E-01	6.62E-02	-1.874126	-4.984441	-0.357106	0.357106
FBXO45	2.59E-02	4.13E-03	-2.993096	-2.534828	-0.3570541	0.3570541
MGMT	8.83E-02	2.53E-02	-2.299659	-4.160943	-0.3570402	0.3570402
STARD5	1.65E-01	6.35E-02	-1.894275	-4.948718	-0.357004	0.357004
GNL2	2.41E-01	1.12E-01	-1.615063	-5.41338	-0.356743	0.356743
RFTN1	8.76E-02	2.50E-02	-2.304502	-4.150763	-0.3564348	0.3564348
JAK1	2.34E-01	1.07E-01	-1.639221	-5.375802	-0.3564136	0.3564136
FERMT1	2.03E-01	8.64E-02	-1.745875	-5.203902	-0.356372	0.356372
DYNLRB2	3.37E-02	6.14E-03	2.850634	-2.895183	0.3563298	0.3563298
ZNF169	4.89E-02	1.06E-02	-2.644599	-3.393122	-0.3562382	0.3562382
RWDD3	4.28E-03	2.81E-04	-3.880794	-0.031139	-0.3562134	0.3562134
ADAMTS3	5.20E-02	1.16E-02	2.610644	-3.472442	0.3557825	0.3557825
PBRM1	4.28E-01	2.65E-01	-1.126307	-6.061959	-0.3557345	0.3557345
SLC2A12	6.07E-02	1.46E-02	-2.521842	-3.676109	-0.3557112	0.3557112
ANTXR2	4.76E-02	1.02E-02	-2.661601	-3.353106	-0.3556736	0.3556736
RAVER1	4.24E-02	8.63E-03	-2.724093	-3.204346	-0.3556434	0.3556434
HAMP	1.88E-01	7.75E-02	-1.798994	-5.114678	-0.3556147	0.3556147
CWF19L2	1.58E-02	1.99E-03	-3.247548	-1.860547	-0.3555863	0.3555863
PDIK1L	2.71E-02	4.44E-03	-2.967334	-2.600932	-0.3555797	0.3555797
PIGB	1.03E-02	1.04E-03	-3.463874	-1.258478	-0.355549	0.355549
GPM6B	1.33E-01	4.63E-02	-2.039023	-4.682349	-0.3555267	0.3555267
MLLT11	9.32E-02	2.74E-02	-2.266933	-4.229276	-0.3550564	0.3550564
GPR161	3.59E-02	6.75E-03	-2.815545	-2.981961	-0.3550116	0.3550116
GTF2B	6.56E-02	1.64E-02	-2.476165	-3.778704	-0.354966	0.354966
ERC1	1.71E-01	6.70E-02	-1.869068	-4.993355	-0.3548876	0.3548876
ASMTL	1.97E-02	2.73E-03	3.138278	-2.154767	0.3548269	0.3548269
BST2	2.94E-01	1.50E-01	-1.461212	-5.640711	-0.3547503	0.3547503
PPID	1.77E-02	2.34E-03	-3.19166	-2.011887	-0.3546731	0.3546731
GNAT2	1.42E-01	5.06E-02	-1.998852	-4.757971	-0.3546298	0.3546298
ARMC6	1.63E-01	6.20E-02	-1.904819	-4.92989	-0.3546241	0.3546241
PEX11A	6.56E-02	1.64E-02	-2.476047	-3.778967	-0.3545946	0.3545946
CXCL16	1.62E-01	6.14E-02	-1.909464	-4.921567	-0.3544996	0.3544996
ANXA7	5.41E-02	1.23E-02	-2.589622	-3.521152	-0.3543109	0.3543109
FGA	7.30E-02	1.91E-02	-2.41536	-3.912957	-0.3542403	0.3542403
TNFRSF18	5.56E-02	1.28E-02	-2.572392	-3.560848	-0.3541095	0.3541095
CTNS	2.49E-02	3.89E-03	-3.014473	-2.479663	-0.3540773	0.3540773
CDC25B	2.38E-01	1.10E-01	1.624192	-5.399238	0.3539826	0.3539826
TRPA1	3.38E-01	1.85E-01	-1.343425	-5.800525	-0.3539348	0.3539348
CLGN	4.17E-01	2.54E-01	-1.151678	-6.03366	-0.353874	0.353874
PYGL	6.92E-02	1.76E-02	-2.447039	-3.843346	-0.353795	0.353795
XPO6	4.91E-02	1.07E-02	-2.642587	-3.397843	-0.3537885	0.3537885
MAP1S	2.58E-01	1.24E-01	-1.564188	-5.490855	-0.3535751	0.3535751
COG1	9.28E-03	8.89E-04	-3.515399	-1.111408	-0.3534381	0.3534381
DBR1	5.71E-03	4.30E-04	-3.748452	-0.429668	-0.3533983	0.3533983
DNM1	9.93E-02	3.00E-02	-2.228054	-4.309406	-0.3533964	0.3533964
SLC7A9	8.79E-02	2.51E-02	-2.302261	-4.155476	-0.3533195	0.3533195
SPEN	5.92E-01	4.32E-01	-0.790864	-6.378867	-0.3532887	0.3532887
COL9A3	1.65E-01	6.37E-02	-1.892309	-4.952217	-0.3532351	0.3532351
DLAT	2.08E-02	2.98E-03	-3.108506	-2.233729	-0.3531676	0.3531676
ERBB4	1.38E-01	4.88E-02	-2.015563	-4.726669	-0.3531255	0.3531255
CRHBP	1.46E-02	1.75E-03	-3.291251	-1.740975	-0.3531038	0.3531038
CBLN2	2.55E-01	1.21E-01	-1.573026	-5.477559	-0.3530642	0.3530642
UBE2N	1.01E-01	3.08E-02	-2.216828	-4.332327	-0.3528307	0.3528307
CPT2	4.79E-02	1.03E-02	-2.657638	-3.362449	-0.3528305	0.3528305
ODF3B	3.53E-02	6.59E-03	-2.824413	-2.960106	-0.3525708	0.3525708
VTI1A	2.40E-02	3.68E-03	-3.03412	-2.428721	-0.3525149	0.3525149
CNN2	1.18E-02	1.27E-03	-3.398806	-1.442225	-0.3524652	0.3524652
U2AF2	1.61E-02	2.04E-03	-3.238705	-1.884613	-0.3521939	0.3521939
TAGAP	3.22E-01	1.72E-01	-1.383577	-5.747451	-0.3521749	0.3521749
GPN2	6.81E-03	5.60E-04	-3.664443	-0.678456	-0.3520124	0.3520124
CLDN23	6.45E-02	1.60E-02	-2.4857	-3.757411	-0.3519531	0.3519531
KLF6	1.45E-01	5.22E-02	-1.984381	-4.784894	-0.3518723	0.3518723
STX17	4.45E-02	9.27E-03	-2.697035	-3.26908	-0.3518718	0.3518718
RPL15	7.50E-02	1.99E-02	-2.398414	-3.949895	-0.3518281	0.3518281
ROBO2	5.45E-02	1.24E-02	-2.58476	-3.532375	-0.3517139	0.3517139
HNRNPUL2	2.95E-02	5.07E-03	-2.920086	-2.7211	-0.3516039	0.3516039
TAC4	3.39E-02	6.18E-03	-2.847972	-2.901794	-0.351566	0.351566
PRPF39	1.74E-01	6.91E-02	-1.853973	-5.019836	-0.3514665	0.3514665
ENDOG	9.08E-02	2.64E-02	-2.281868	-4.198191	-0.351452	0.351452
SKI	1.46E-01	5.28E-02	-1.979621	-4.793714	-0.3513542	0.3513542
ARRDC1	2.17E-02	3.17E-03	-3.086945	-2.290588	-0.3512177	0.3512177
PA2G4	3.13E-01	1.64E-01	-1.409754	-5.712064	-0.3511498	0.3511498
THBS1	5.97E-01	4.38E-01	-0.781139	-6.386445	-0.3510829	0.3510829
PRCP	1.60E-02	2.02E-03	-3.241311	-1.877524	-0.3509365	0.3509365
GYG1	1.32E-02	1.52E-03	-3.338683	-1.610002	-0.3508211	0.3508211
KDM5A	5.44E-02	1.24E-02	-2.585242	-3.531264	-0.3507663	0.3507663
DGKD	1.07E-01	3.34E-02	-2.18168	-4.40347	-0.3507446	0.3507446
FPGT	1.89E-02	2.57E-03	-3.159859	-2.097204	-0.3506306	0.3506306
CHST7	3.05E-01	1.58E-01	-1.432659	-5.680596	-0.3505723	0.3505723
HPRT1	1.67E-01	6.49E-02	-1.883816	-4.967302	-0.350542	0.350542
EDNRB	9.31E-02	2.73E-02	-2.267614	-4.227863	-0.350516	0.350516
DIRAS3	5.49E-02	1.26E-02	2.579284	-3.544995	0.3504392	0.3504392
AMT	1.39E-01	4.91E-02	-2.01254	-4.732348	-0.3504161	0.3504161
YWHAB	3.23E-01	1.72E-01	-1.382411	-5.749011	-0.3503381	0.3503381
FTSJ3	7.98E-03	7.02E-04	-3.591835	-0.890747	-0.3501386	0.3501386
HSD17B4	1.17E-01	3.83E-02	-2.123172	-4.519778	-0.3501017	0.3501017
CTNND2	3.76E-01	2.18E-01	-1.246488	-5.922614	-0.3500717	0.3500717
ALDH3B1	9.71E-02	2.90E-02	2.242409	-4.279954	0.3500381	0.3500381
SLC17A1	1.05E-02	1.07E-03	3.455101	-1.283381	0.3498079	0.3498079
PNO1	1.40E-01	4.96E-02	-2.007854	-4.741137	-0.349692	0.349692
CPD	6.18E-02	1.50E-02	-2.511221	-3.700097	-0.3494742	0.3494742
ALDH1B1	1.60E-01	6.05E-02	-1.916587	-4.908769	-0.3494154	0.3494154
COL5A1	1.27E-01	4.30E-02	-2.071791	-4.619708	-0.3493923	0.3493923
POLR2B	1.72E-01	6.77E-02	-1.863804	-5.002611	-0.3493119	0.3493119
ARL4A	2.06E-01	8.86E-02	-1.733515	-5.224321	-0.3489214	0.3489214
ARHGAP15	1.98E-02	2.76E-03	-3.134849	-2.163887	-0.3489213	0.3489213
PHF21A	2.83E-01	1.41E-01	-1.493834	-5.594253	-0.3489134	0.3489134
ACSS1	1.44E-01	5.17E-02	-1.989098	-4.776137	-0.3487149	0.3487149
FANCC	2.24E-02	3.32E-03	-3.070443	-2.333919	-0.3487032	0.3487032
ACOX3	1.39E-01	4.95E-02	-2.008879	-4.739217	-0.3486614	0.3486614
IMPA2	9.95E-02	3.01E-02	-2.226845	-4.311879	-0.3485696	0.3485696
HES1	4.31E-01	2.68E-01	1.118642	-6.07039	0.3485549	0.3485549
MED28	1.53E-02	1.89E-03	-3.264236	-1.815015	-0.3483867	0.3483867
OAT	1.02E-01	3.10E-02	-2.213448	-4.33921	-0.3482557	0.3482557
CSNK1D	1.20E-02	1.31E-03	-3.388679	-1.470621	-0.3482464	0.3482464
CENPT	2.94E-02	5.02E-03	-2.923646	-2.712095	-0.348158	0.348158
CYB5R3	6.32E-02	1.55E-02	-2.498539	-3.728635	-0.3480726	0.3480726
OVOL1	1.20E-01	3.92E-02	-2.112181	-4.541328	-0.3479853	0.3479853
LARP4B	2.18E-01	9.63E-02	1.692237	-5.291571	0.3478582	0.3478582
DYSF	1.71E-01	6.73E-02	-1.866773	-4.997393	-0.3476695	0.3476695
NAT1	6.67E-03	5.42E-04	-3.674507	-0.64883	-0.3476178	0.3476178
[truncated: 5,033 more rows]
