# Supplementary material for: Network pharmacology and bioinformatics to identify molecular mechanisms and therapeutic targets of Ruyi Jinhuang Powder in the treatment of monkeypox
Source: Medicine (Baltimore). 2023 Apr 28;102(17):e33576. doi: 10.1097/MD.0000000000033576 (PMC10145999; doi:10.1097/MD.0000000000033576)
Supplement: Supplementary file 3 [file medi-102-e33576-s003.txt]

ONTOLOGY	ID	Description	pvalue	geneID
BP	GO:0048146	positive regulation of fibroblast proliferation	8.83E-08	CCNA2/FN1/CCNB1/E2F1
BP	GO:0071456	cellular response to hypoxia	1.83E-07	PTGS2/CCNA2/CCNB1/NFE2L2/E2F1
BP	GO:0036294	cellular response to decreased oxygen levels	2.51E-07	PTGS2/CCNA2/CCNB1/NFE2L2/E2F1
BP	GO:0071453	cellular response to oxygen levels	4.03E-07	PTGS2/CCNA2/CCNB1/NFE2L2/E2F1
BP	GO:0048145	regulation of fibroblast proliferation	7.05E-07	CCNA2/FN1/CCNB1/E2F1
BP	GO:0048144	fibroblast proliferation	7.41E-07	CCNA2/FN1/CCNB1/E2F1
BP	GO:0009612	response to mechanical stimulus	1.08E-06	PTGS2/CCNB1/IRF1/NFKBIA/STAT1
BP	GO:0071241	cellular response to inorganic substance	1.35E-06	PTGS2/CDK2/CCNA2/CCNB1/NFE2L2
BP	GO:0006979	response to oxidative stress	1.75E-06	PTGS2/MCL1/PCNA/ALOX5/NFE2L2/STAT1
BP	GO:0009410	response to xenobiotic stimulus	2.15E-06	PTGS2/CCNB1/PCNA/NFE2L2/STAT1/E2F1
BP	GO:0019221	cytokine-mediated signaling pathway	2.43E-06	CXCL2/IRF1/IL1A/IL10RA/NFKBIA/STAT1
BP	GO:0016572	histone phosphorylation	5.57E-06	CDK2/CCNA2/CCNB1
BP	GO:0001666	response to hypoxia	6.04E-06	PTGS2/CCNA2/CCNB1/NFE2L2/E2F1
BP	GO:0036293	response to decreased oxygen levels	7.62E-06	PTGS2/CCNA2/CCNB1/NFE2L2/E2F1
BP	GO:0062197	cellular response to chemical stress	9.50E-06	PTGS2/MCL1/PCNA/ALOX5/NFE2L2
BP	GO:0032496	response to lipopolysaccharide	1.03E-05	PTGS2/CXCL2/IL1A/IL10RA/NFKBIA
BP	GO:0070482	response to oxygen levels	1.09E-05	PTGS2/CCNA2/CCNB1/NFE2L2/E2F1
BP	GO:0006953	acute-phase response	1.12E-05	PTGS2/FN1/IL1A
BP	GO:0002237	response to molecule of bacterial origin	1.36E-05	PTGS2/CXCL2/IL1A/IL10RA/NFKBIA
BP	GO:0010038	response to metal ion	1.55E-05	PTGS2/CCNB1/PCNA/IL1A/NFE2L2
BP	GO:0070542	response to fatty acid	2.50E-05	PTGS2/CCNB1/E2F1
BP	GO:0043434	response to peptide hormone	2.56E-05	PTGS2/CCNA2/IGF2/NFE2L2/STAT1
BP	GO:0007346	regulation of mitotic cell cycle	4.11E-05	CDK2/CCNB1/IGF2/IL1A/E2F1
BP	GO:2001234	negative regulation of apoptotic signaling pathway	4.20E-05	PTGS2/MCL1/IL1A/NFE2L2
BP	GO:0001660	fever generation	4.25E-05	PTGS2/IL1A
BP	GO:1900407	regulation of cellular response to oxidative stress	6.73E-05	MCL1/ALOX5/NFE2L2
BP	GO:0034612	response to tumor necrosis factor	6.75E-05	PTGS2/NFKBIA/NFE2L2/STAT1
BP	GO:0090594	inflammatory response to wounding	8.09E-05	ALOX5/IL1A
BP	GO:1902882	regulation of response to oxidative stress	8.97E-05	MCL1/ALOX5/NFE2L2
BP	GO:2001243	negative regulation of intrinsic apoptotic signaling pathway	8.97E-05	PTGS2/MCL1/NFE2L2
BP	GO:0071732	cellular response to nitric oxide	9.24E-05	CDK2/CCNA2
BP	GO:0034599	cellular response to oxidative stress	0.000111417	MCL1/PCNA/ALOX5/NFE2L2
BP	GO:0097193	intrinsic apoptotic signaling pathway	0.000111417	PTGS2/MCL1/NFE2L2/E2F1
BP	GO:0071375	cellular response to peptide hormone stimulus	0.000114433	CCNA2/IGF2/NFE2L2/STAT1
BP	GO:0031649	heat generation	0.000117712	PTGS2/IL1A
BP	GO:1902170	cellular response to reactive nitrogen species	0.000117712	CDK2/CCNA2
BP	GO:0007088	regulation of mitotic nuclear division	0.000126362	CCNB1/IGF2/IL1A
BP	GO:0002526	acute inflammatory response	0.000133297	PTGS2/FN1/IL1A
BP	GO:0071731	response to nitric oxide	0.000146022	CDK2/CCNA2
BP	GO:0071498	cellular response to fluid shear stress	0.000161307	PTGS2/NFE2L2
BP	GO:1903037	regulation of leukocyte cell-cell adhesion	0.00020155	ALOX5/IGF2/IRF1/IL1A
BP	GO:0010226	response to lithium ion	0.000211664	PTGS2/NFE2L2
BP	GO:0035458	cellular response to interferon-beta	0.000211664	IRF1/STAT1
BP	GO:0045765	regulation of angiogenesis	0.000215679	ALOX5/IL1A/NFE2L2/STAT1
BP	GO:1901342	regulation of vasculature development	0.000230513	ALOX5/IL1A/NFE2L2/STAT1
BP	GO:0000086	G2/M transition of mitotic cell cycle	0.00024176	CDK2/CCNA2/CCNB1
BP	GO:2001233	regulation of apoptotic signaling pathway	0.000251422	PTGS2/MCL1/IL1A/NFE2L2
BP	GO:0045598	regulation of fat cell differentiation	0.0002523	PTGS2/ALOX5/E2F1
BP	GO:0051783	regulation of nuclear division	0.0002523	CCNB1/IGF2/IL1A
BP	GO:1901653	cellular response to peptide	0.000259605	CCNA2/IGF2/NFE2L2/STAT1
BP	GO:0032355	response to estradiol	0.000263134	PTGS2/CCNA2/PCNA
BP	GO:0060333	interferon-gamma-mediated signaling pathway	0.00026875	IRF1/STAT1
BP	GO:0010575	positive regulation of vascular endothelial growth factor production	0.000289269	PTGS2/IL1A
BP	GO:1990776	response to angiotensin	0.000289269	PTGS2/NFE2L2
BP	GO:0042542	response to hydrogen peroxide	0.000291528	PCNA/NFE2L2/STAT1
BP	GO:0007159	leukocyte cell-cell adhesion	0.000294272	ALOX5/IGF2/IRF1/IL1A
BP	GO:0044839	cell cycle G2/M phase transition	0.000303417	CDK2/CCNA2/CCNB1
BP	GO:1902175	regulation of oxidative stress-induced intrinsic apoptotic signaling pathway	0.00031053	MCL1/NFE2L2
BP	GO:0045786	negative regulation of cell cycle	0.000338804	PTGS2/CDK2/CCNB1/E2F1
BP	GO:0035456	response to interferon-beta	0.00037876	IRF1/STAT1
BP	GO:1901099	negative regulation of signal transduction in absence of ligand	0.000402981	MCL1/IL1A
BP	GO:2001240	negative regulation of extrinsic apoptotic signaling pathway in absence of ligand	0.000402981	MCL1/IL1A
BP	GO:2001242	regulation of intrinsic apoptotic signaling pathway	0.000409972	PTGS2/MCL1/NFE2L2
BP	GO:0043276	anoikis	0.000427939	MCL1/E2F1
BP	GO:0000075	cell cycle checkpoint signaling	0.000447611	CDK2/CCNB1/E2F1
BP	GO:0034405	response to fluid shear stress	0.000453632	PTGS2/NFE2L2
BP	GO:0042129	regulation of T cell proliferation	0.000463268	IGF2/IRF1/IL1A
BP	GO:0042060	wound healing	0.000479677	FN1/ALOX5/IL1A/NFE2L2
BP	GO:0048639	positive regulation of developmental growth	0.000487408	FN1/CCNB1/IGF2
BP	GO:0044772	mitotic cell cycle phase transition	0.000488321	CDK2/CCNA2/CCNB1/E2F1
BP	GO:0071466	cellular response to xenobiotic stimulus	0.000512343	PCNA/NFE2L2/E2F1
BP	GO:0009266	response to temperature stimulus	0.000520834	PTGS2/IL1A/NFKBIA
BP	GO:0001936	regulation of endothelial cell proliferation	0.000529414	ALOX5/IGF2/STAT1
BP	GO:0010742	macrophage derived foam cell differentiation	0.000535115	NFKBIA/STAT1
BP	GO:0071398	cellular response to fatty acid	0.000535115	CCNB1/E2F1
BP	GO:0090077	foam cell differentiation	0.000535115	NFKBIA/STAT1
BP	GO:0045785	positive regulation of cell adhesion	0.000547251	FN1/ALOX5/IGF2/IL1A
BP	GO:0022407	regulation of cell-cell adhesion	0.000600954	ALOX5/IGF2/IRF1/IL1A
BP	GO:0071634	regulation of transforming growth factor beta production	0.000623175	PTGS2/FN1
BP	GO:0046688	response to copper ion	0.000653985	IL1A/NFE2L2
BP	GO:0001935	endothelial cell proliferation	0.000659215	ALOX5/IGF2/STAT1
BP	GO:0016570	histone modification	0.000680125	CDK2/CCNA2/CCNB1/IGF2
BP	GO:0045840	positive regulation of mitotic nuclear division	0.00068552	IGF2/IL1A
BP	GO:0071604	transforming growth factor beta production	0.00068552	PTGS2/FN1
BP	GO:2001239	regulation of extrinsic apoptotic signaling pathway in absence of ligand	0.00068552	MCL1/IL1A
BP	GO:0071248	cellular response to metal ion	0.000699708	PTGS2/CCNB1/NFE2L2
BP	GO:0001819	positive regulation of cytokine production	0.000702435	PTGS2/IRF1/IL1A/STAT1
BP	GO:0031099	regeneration	0.000710074	CCNA2/CCNB1/PCNA
BP	GO:0042098	T cell proliferation	0.000720538	IGF2/IRF1/IL1A
BP	GO:0008631	intrinsic apoptotic signaling pathway in response to oxidative stress	0.000750765	MCL1/NFE2L2
BP	GO:0071222	cellular response to lipopolysaccharide	0.000830641	CXCL2/IL1A/NFKBIA
BP	GO:0071219	cellular response to molecule of bacterial origin	0.000976261	CXCL2/IL1A/NFKBIA
BP	GO:0000302	response to reactive oxygen species	0.000989079	PCNA/NFE2L2/STAT1
BP	GO:0043392	negative regulation of DNA binding	0.001001821	NFKBIA/E2F1
BP	GO:0050670	regulation of lymphocyte proliferation	0.001028174	IGF2/IRF1/IL1A
BP	GO:0032944	regulation of mononuclear cell proliferation	0.001054776	IGF2/IRF1/IL1A
BP	GO:0045444	fat cell differentiation	0.001081812	PTGS2/ALOX5/E2F1
BP	GO:0071356	cellular response to tumor necrosis factor	0.001081812	NFKBIA/NFE2L2/STAT1
BP	GO:0046456	icosanoid biosynthetic process	0.001161022	PTGS2/ALOX5
BP	GO:0046622	positive regulation of organ growth	0.001161022	CCNB1/IGF2
BP	GO:0090068	positive regulation of cell cycle process	0.001179897	CCNB1/IGF2/IL1A
BP	GO:0051785	positive regulation of nuclear division	0.001202599	IGF2/IL1A
BP	GO:1903039	positive regulation of leukocyte cell-cell adhesion	0.001223601	ALOX5/IGF2/IL1A
BP	GO:0010574	regulation of vascular endothelial growth factor production	0.001244885	PTGS2/IL1A
BP	GO:0032481	positive regulation of type I interferon production	0.001244885	IRF1/STAT1
BP	GO:0044843	cell cycle G1/S phase transition	0.0012533	CDK2/CCNA2/E2F1
BP	GO:0019369	arachidonic acid metabolic process	0.001287878	PTGS2/ALOX5
BP	GO:0070663	regulation of leukocyte proliferation	0.00131406	IGF2/IRF1/IL1A
BP	GO:0071216	cellular response to biotic stimulus	0.001329536	CXCL2/IL1A/NFKBIA
BP	GO:0033002	muscle cell proliferation	0.001360834	PTGS2/CCNB1/STAT1
BP	GO:1901988	negative regulation of cell cycle phase transition	0.001376656	CDK2/CCNB1/E2F1
BP	GO:0010573	vascular endothelial growth factor production	0.001421089	PTGS2/IL1A
BP	GO:0045927	positive regulation of growth	0.001541313	FN1/CCNB1/IGF2
BP	GO:0006260	DNA replication	0.00155843	CDK2/CCNA2/PCNA
BP	GO:0038034	signal transduction in absence of ligand	0.001560623	MCL1/IL1A
BP	GO:0097192	extrinsic apoptotic signaling pathway in absence of ligand	0.001560623	MCL1/IL1A
BP	GO:0009636	response to toxic substance	0.001593022	PTGS2/CCNB1/NFE2L2
BP	GO:0031330	negative regulation of cellular catabolic process	0.001593022	MCL1/IL10RA/E2F1
BP	GO:0034605	cellular response to heat	0.001756452	PTGS2/IL1A
BP	GO:0022409	positive regulation of cell-cell adhesion	0.002005829	ALOX5/IGF2/IL1A
BP	GO:1903201	regulation of oxidative stress-induced cell death	0.002016855	MCL1/NFE2L2
BP	GO:0140014	mitotic nuclear division	0.002066812	CCNB1/IGF2/IL1A
BP	GO:0046651	lymphocyte proliferation	0.002087395	IGF2/IRF1/IL1A
BP	GO:0001937	negative regulation of endothelial cell proliferation	0.002125846	ALOX5/STAT1
BP	GO:0031100	animal organ regeneration	0.002125846	CCNA2/PCNA
BP	GO:0043536	positive regulation of blood vessel endothelial cell migration	0.002125846	PTGS2/NFE2L2
BP	GO:0032943	mononuclear cell proliferation	0.002149915	IGF2/IRF1/IL1A
BP	GO:0010948	negative regulation of cell cycle process	0.002213596	CDK2/CCNB1/E2F1
BP	GO:1901990	regulation of mitotic cell cycle phase transition	0.002322334	CDK2/CCNB1/E2F1
BP	GO:0071260	cellular response to mechanical stimulus	0.002410317	PTGS2/IRF1
BP	GO:1905897	regulation of response to endoplasmic reticulum stress	0.002469258	ALOX5/NFE2L2
BP	GO:0045787	positive regulation of cell cycle	0.002644386	CCNB1/IGF2/IL1A
BP	GO:0010507	negative regulation of autophagy	0.002650155	MCL1/IL10RA
BP	GO:0018105	peptidyl-serine phosphorylation	0.00269254	PTGS2/CDK2/CCNB1
BP	GO:0070661	leukocyte proliferation	0.00276579	IGF2/IRF1/IL1A
BP	GO:0009895	negative regulation of catabolic process	0.002815306	MCL1/IL10RA/E2F1
BP	GO:0071496	cellular response to external stimulus	0.002815306	PTGS2/IRF1/NFE2L2
BP	GO:0051781	positive regulation of cell division	0.002900813	IGF2/IL1A
BP	GO:0034644	cellular response to UV	0.002965159	PTGS2/PCNA
BP	GO:0050863	regulation of T cell activation	0.003044946	IGF2/IRF1/IL1A
BP	GO:0048638	regulation of developmental growth	0.003071156	FN1/CCNB1/IGF2
BP	GO:0071214	cellular response to abiotic stimulus	0.003097505	PTGS2/PCNA/IRF1
BP	GO:0104004	cellular response to environmental stimulus	0.003097505	PTGS2/PCNA/IRF1
BP	GO:0000079	regulation of cyclin-dependent protein serine/threonine kinase activity	0.003229241	CCNA2/CCNB1
BP	GO:0010389	regulation of G2/M transition of mitotic cell cycle	0.003229241	CDK2/CCNB1
BP	GO:0018209	peptidyl-serine modification	0.003285884	PTGS2/CDK2/CCNB1
BP	GO:0032479	regulation of type I interferon production	0.003296929	IRF1/STAT1
BP	GO:0032606	type I interferon production	0.003296929	IRF1/STAT1
BP	GO:0036473	cell death in response to oxidative stress	0.003296929	MCL1/NFE2L2
BP	GO:0007568	aging	0.003313361	PTGS2/CDK2/NFE2L2
BP	GO:2001237	negative regulation of extrinsic apoptotic signaling pathway	0.0034343	MCL1/IL1A
BP	GO:0070301	cellular response to hydrogen peroxide	0.00350398	PCNA/NFE2L2
BP	GO:1904029	regulation of cyclin-dependent protein kinase activity	0.00350398	CCNA2/CCNB1
BP	GO:0008630	intrinsic apoptotic signaling pathway in response to DNA damage	0.003574322	MCL1/E2F1
BP	GO:0033209	tumor necrosis factor-mediated signaling pathway	0.003574322	NFKBIA/STAT1
BP	GO:0042102	positive regulation of T cell proliferation	0.003716986	IGF2/IL1A
BP	GO:0098869	cellular oxidant detoxification	0.003716986	PTGS2/NFE2L2
BP	GO:1902749	regulation of cell cycle G2/M phase transition	0.003789306	CDK2/CCNB1
BP	GO:0071900	regulation of protein serine/threonine kinase activity	0.003893037	CCNA2/CCNB1/IGF2
BP	GO:0048661	positive regulation of smooth muscle cell proliferation	0.003935917	PTGS2/STAT1
BP	GO:0046620	regulation of organ growth	0.004085147	CCNB1/IGF2
BP	GO:1903706	regulation of hemopoiesis	0.004141246	IRF1/NFKBIA/STAT1
BP	GO:0006275	regulation of DNA replication	0.004160742	CCNA2/PCNA
BP	GO:0009408	response to heat	0.004391433	PTGS2/IL1A
BP	GO:0001676	long-chain fatty acid metabolic process	0.004548471	PTGS2/ALOX5
BP	GO:0050678	regulation of epithelial cell proliferation	0.004598571	ALOX5/IGF2/STAT1
BP	GO:0050727	regulation of inflammatory response	0.004769078	PTGS2/ALOX5/NFKBIA
BP	GO:0000077	DNA damage checkpoint signaling	0.00478887	CDK2/E2F1
BP	GO:0033559	unsaturated fatty acid metabolic process	0.004870291	PTGS2/ALOX5
BP	GO:1990748	cellular detoxification	0.004870291	PTGS2/NFE2L2
BP	GO:1901987	regulation of cell cycle phase transition	0.004908233	CDK2/CCNB1/E2F1
BP	GO:0051101	regulation of DNA binding	0.005035056	NFKBIA/E2F1
BP	GO:0071346	cellular response to interferon-gamma	0.005035056	IRF1/STAT1
BP	GO:0030282	bone mineralization	0.005118399	PTGS2/ALOX5
BP	GO:0002224	toll-like receptor signaling pathway	0.005286999	IRF1/NFKBIA
BP	GO:1904019	epithelial cell apoptotic process	0.005286999	NFE2L2/E2F1
BP	GO:0006690	icosanoid metabolic process	0.005458144	PTGS2/ALOX5
BP	GO:0031570	DNA integrity checkpoint signaling	0.005458144	CDK2/E2F1
BP	GO:0071482	cellular response to light stimulus	0.005458144	PTGS2/PCNA
BP	GO:0097237	cellular response to toxic substance	0.005544668	PTGS2/NFE2L2
BP	GO:0001503	ossification	0.005565034	PTGS2/ALOX5/IGF2
BP	GO:0007093	mitotic cell cycle checkpoint signaling	0.005986765	CDK2/CCNB1
BP	GO:0043467	regulation of generation of precursor metabolites and energy	0.006077072	CCNB1/IGF2
BP	GO:0072594	establishment of protein localization to organelle	0.006111038	PTGS2/IL10RA/NFKBIA
BP	GO:0046683	response to organophosphorus	0.006168005	PTGS2/STAT1
BP	GO:0010595	positive regulation of endothelial cell migration	0.006351748	PTGS2/NFE2L2
BP	GO:0032434	regulation of proteasomal ubiquitin-dependent protein catabolic process	0.006444555	CDK2/NFE2L2
BP	GO:0061041	regulation of wound healing	0.006444555	ALOX5/NFE2L2
BP	GO:0050671	positive regulation of lymphocyte proliferation	0.006726705	IGF2/IL1A
BP	GO:0055123	digestive system development	0.006726705	CCNB1/IGF2
BP	GO:0050673	epithelial cell proliferation	0.006730823	ALOX5/IGF2/STAT1
BP	GO:0000280	nuclear division	0.006816211	CCNB1/IGF2/IL1A
BP	GO:0032946	positive regulation of mononuclear cell proliferation	0.006821995	IGF2/IL1A
BP	GO:0007292	female gamete generation	0.007014428	PTGS2/CCNB1
BP	GO:0034341	response to interferon-gamma	0.007111569	IRF1/STAT1
BP	GO:0050729	positive regulation of inflammatory response	0.007209325	PTGS2/NFKBIA
BP	GO:2000045	regulation of G1/S transition of mitotic cell cycle	0.007209325	CDK2/E2F1
BP	GO:0062013	positive regulation of small molecule metabolic process	0.007307695	PTGS2/IGF2
BP	GO:0001890	placenta development	0.007406677	PTGS2/IGF2
BP	GO:0014074	response to purine-containing compound	0.007808713	PTGS2/STAT1
BP	GO:0051384	response to glucocorticoid	0.007808713	PTGS2/PCNA
BP	GO:0009411	response to UV	0.007910744	PTGS2/PCNA
BP	GO:0016525	negative regulation of angiogenesis	0.007910744	ALOX5/STAT1
BP	GO:0070665	positive regulation of leukocyte proliferation	0.00801338	IGF2/IL1A
BP	GO:0043535	regulation of blood vessel endothelial cell migration	0.008116623	PTGS2/NFE2L2
BP	GO:2000181	negative regulation of blood vessel morphogenesis	0.008116623	ALOX5/STAT1
BP	GO:2001236	regulation of extrinsic apoptotic signaling pathway	0.008116623	MCL1/IL1A
BP	GO:0031056	regulation of histone modification	0.008220469	CCNB1/IGF2
BP	GO:0098754	detoxification	0.008220469	PTGS2/NFE2L2
BP	GO:1901343	negative regulation of vasculature development	0.008220469	ALOX5/STAT1
BP	GO:0120254	olefinic compound metabolic process	0.008324919	PTGS2/ALOX5
BP	GO:0031667	response to nutrient levels	0.008417126	PTGS2/NFE2L2/STAT1
BP	GO:0001667	ameboidal-type cell migration	0.008465866	PTGS2/FN1/NFE2L2
BP	GO:0006606	protein import into nucleus	0.008535625	PTGS2/NFKBIA
BP	GO:0034614	cellular response to reactive oxygen species	0.008535625	PCNA/NFE2L2
BP	GO:2000377	regulation of reactive oxygen species metabolic process	0.008748731	ALOX5/NFE2L2
BP	GO:0051170	import into nucleus	0.008964229	PTGS2/NFKBIA
BP	GO:0009750	response to fructose	0.009044898	PTGS2
BP	GO:0017085	response to insecticide	0.009044898	CCNB1
BP	GO:0031915	positive regulation of synaptic plasticity	0.009044898	PTGS2
BP	GO:0032070	regulation of deoxyribonuclease activity	0.009044898	PCNA
BP	GO:0033080	immature T cell proliferation in thymus	0.009044898	IL1A
BP	GO:0072203	cell proliferation involved in metanephros development	0.009044898	STAT1
BP	GO:0072378	blood coagulation, fibrin clot formation	0.009044898	FN1
BP	GO:2000121	regulation of removal of superoxide radicals	0.009044898	NFE2L2
BP	GO:0042110	T cell activation	0.00906394	IGF2/IRF1/IL1A
BP	GO:0048285	organelle fission	0.009114882	CCNB1/IGF2/IL1A
BP	GO:0051100	negative regulation of binding	0.009291944	NFKBIA/E2F1
BP	GO:0006633	fatty acid biosynthetic process	0.009402369	PTGS2/ALOX5
BP	GO:0050680	negative regulation of epithelial cell proliferation	0.009513386	ALOX5/STAT1
BP	GO:2000058	regulation of ubiquitin-dependent protein catabolic process	0.009513386	CDK2/NFE2L2
BP	GO:0031960	response to corticosteroid	0.009849979	PTGS2/PCNA
BP	GO:1903034	regulation of response to wounding	0.009849979	ALOX5/NFE2L2
BP	GO:0019372	lipoxygenase pathway	0.00994514	ALOX5
BP	GO:0031442	positive regulation of mRNA 3'-end processing	0.00994514	CCNB1
BP	GO:0031652	positive regulation of heat generation	0.00994514	PTGS2
BP	GO:0033083	regulation of immature T cell proliferation	0.00994514	IL1A
BP	GO:0035404	histone-serine phosphorylation	0.00994514	CCNB1
BP	GO:0043619	regulation of transcription from RNA polymerase II promoter in response to oxidative stress	0.00994514	NFE2L2
BP	GO:0055015	ventricular cardiac muscle cell development	0.00994514	CCNB1
BP	GO:0070341	fat cell proliferation	0.00994514	E2F1
BP	GO:0070344	regulation of fat cell proliferation	0.00994514	E2F1
BP	GO:0070417	cellular response to cold	0.00994514	NFKBIA
BP	GO:0106049	regulation of cellular response to osmotic stress	0.00994514	PTGS2
BP	GO:1901533	negative regulation of hematopoietic progenitor cell differentiation	0.00994514	NFE2L2
BP	GO:1902065	response to L-glutamate	0.00994514	PCNA
BP	GO:1902806	regulation of cell cycle G1/S phase transition	0.009963353	CDK2/E2F1
BP	GO:0031214	biomineral tissue development	0.010077314	PTGS2/ALOX5
BP	GO:0007259	receptor signaling pathway via JAK-STAT	0.010191861	IL10RA/STAT1
BP	GO:0110148	biomineralization	0.010306992	PTGS2/ALOX5
BP	GO:0002221	pattern recognition receptor signaling pathway	0.010422707	IRF1/NFKBIA
BP	GO:0042770	signal transduction in response to DNA damage	0.010422707	CDK2/E2F1
BP	GO:0001659	temperature homeostasis	0.010655884	PTGS2/IL1A
BP	GO:0007584	response to nutrient	0.010655884	PTGS2/STAT1
BP	GO:0010623	programmed cell death involved in cell development	0.010844613	IL1A
BP	GO:0033079	immature T cell proliferation	0.010844613	IL1A
BP	GO:0033127	regulation of histone phosphorylation	0.010844613	CCNB1
BP	GO:0042762	regulation of sulfur metabolic process	0.010844613	NFE2L2
BP	GO:0071635	negative regulation of transforming growth factor beta production	0.010844613	FN1
BP	GO:0072182	regulation of nephron tubule epithelial cell differentiation	0.010844613	STAT1
BP	GO:0072376	protein activation cascade	0.010844613	FN1
BP	GO:1901503	ether biosynthetic process	0.010844613	ALOX5
BP	GO:0010634	positive regulation of epithelial cell migration	0.010891382	PTGS2/NFE2L2
BP	GO:0043534	blood vessel endothelial cell migration	0.010891382	PTGS2/NFE2L2
BP	GO:0051302	regulation of cell division	0.01101	IGF2/IL1A
BP	GO:0035265	organ growth	0.011129195	CCNB1/IGF2
BP	GO:1901991	negative regulation of mitotic cell cycle phase transition	0.011248966	CDK2/CCNB1
BP	GO:0048660	regulation of smooth muscle cell proliferation	0.011369313	PTGS2/STAT1
BP	GO:0045766	positive regulation of angiogenesis	0.011490235	IL1A/NFE2L2
BP	GO:0097696	receptor signaling pathway via STAT	0.011490235	IL10RA/STAT1
BP	GO:1904018	positive regulation of vasculature development	0.011490235	IL1A/NFE2L2
BP	GO:0003337	mesenchymal to epithelial transition involved in metanephros morphogenesis	0.011743316	STAT1
BP	GO:0010745	negative regulation of macrophage derived foam cell differentiation	0.011743316	NFKBIA
BP	GO:0031392	regulation of prostaglandin biosynthetic process	0.011743316	PTGS2
BP	GO:0051988	regulation of attachment of spindle microtubules to kinetochore	0.011743316	CCNB1
BP	GO:0061418	regulation of transcription from RNA polymerase II promoter in response to hypoxia	0.011743316	NFE2L2
BP	GO:0048659	smooth muscle cell proliferation	0.011856435	PTGS2/STAT1
BP	GO:0002040	sprouting angiogenesis	0.011979645	PTGS2/ALOX5
BP	GO:0071478	cellular response to radiation	0.012103423	PTGS2/PCNA
BP	GO:0061136	regulation of proteasomal protein catabolic process	0.01222777	CDK2/NFE2L2
BP	GO:0006287	base-excision repair, gap-filling	0.012641251	PCNA
BP	GO:0031650	regulation of heat generation	0.012641251	PTGS2
BP	GO:0034616	response to laminar fluid shear stress	0.012641251	NFE2L2
BP	GO:0043374	CD8-positive, alpha-beta T cell differentiation	0.012641251	IRF1
BP	GO:0047484	regulation of response to osmotic stress	0.012641251	PTGS2
BP	GO:0051984	positive regulation of chromosome segregation	0.012641251	CCNB1
BP	GO:0061043	regulation of vascular wound healing	0.012641251	ALOX5
BP	GO:0072160	nephron tubule epithelial cell differentiation	0.012641251	STAT1
BP	GO:1902036	regulation of hematopoietic stem cell differentiation	0.012641251	NFE2L2
BP	GO:1904294	positive regulation of ERAD pathway	0.012641251	NFE2L2
BP	GO:0006271	DNA strand elongation involved in DNA replication	0.013538418	PCNA
BP	GO:0042994	cytoplasmic sequestering of transcription factor	0.013538418	NFKBIA
BP	GO:0045725	positive regulation of glycogen biosynthetic process	0.013538418	IGF2
BP	GO:0045986	negative regulation of smooth muscle contraction	0.013538418	PTGS2
BP	GO:0055012	ventricular cardiac muscle cell differentiation	0.013538418	CCNB1
BP	GO:0072075	metanephric mesenchyme development	0.013538418	STAT1
BP	GO:2001279	regulation of unsaturated fatty acid biosynthetic process	0.013538418	PTGS2
BP	GO:0071902	positive regulation of protein serine/threonine kinase activity	0.013895543	CCNB1/IGF2
BP	GO:0032869	cellular response to insulin stimulus	0.014293799	IGF2/STAT1
BP	GO:0006349	regulation of gene expression by genetic imprinting	0.014434818	IGF2
BP	GO:0006750	glutathione biosynthetic process	0.014434818	NFE2L2
BP	GO:0044849	estrous cycle	0.014434818	PCNA
BP	GO:0051770	positive regulation of nitric-oxide synthase biosynthetic process	0.014434818	STAT1
BP	GO:0070431	nucleotide-binding oligomerization domain containing 2 signaling pathway	0.014434818	NFKBIA
BP	GO:0072283	metanephric renal vesicle morphogenesis	0.014434818	STAT1
BP	GO:0090231	regulation of spindle checkpoint	0.014434818	CCNB1
BP	GO:0090266	regulation of mitotic cell cycle spindle assembly checkpoint	0.014434818	CCNB1
BP	GO:0090336	positive regulation of brown fat cell differentiation	0.014434818	PTGS2
BP	GO:1903504	regulation of mitotic spindle checkpoint	0.014434818	CCNB1
BP	GO:0017038	protein import	0.014697017	PTGS2/NFKBIA
BP	GO:0048863	stem cell differentiation	0.014697017	FN1/NFE2L2
BP	GO:0045637	regulation of myeloid cell differentiation	0.015242316	NFKBIA/STAT1
BP	GO:0070875	positive regulation of glycogen metabolic process	0.015330451	IGF2
BP	GO:0071371	cellular response to gonadotropin stimulus	0.015330451	CCNA2
BP	GO:2000696	regulation of epithelial cell differentiation involved in kidney development	0.015330451	STAT1
BP	GO:2000811	negative regulation of anoikis	0.015330451	MCL1
BP	GO:0000082	G1/S transition of mitotic cell cycle	0.015796327	CDK2/E2F1
BP	GO:0072330	monocarboxylic acid biosynthetic process	0.015796327	PTGS2/ALOX5
BP	GO:0050870	positive regulation of T cell activation	0.01607658	IGF2/IL1A
BP	GO:0007596	blood coagulation	0.016217516	FN1/NFE2L2
BP	GO:0009404	toxin metabolic process	0.016225318	NFE2L2
BP	GO:0019184	nonribosomal peptide biosynthetic process	0.016225318	NFE2L2
BP	GO:0030728	ovulation	0.016225318	PTGS2
BP	GO:0036499	PERK-mediated unfolded protein response	0.016225318	NFE2L2
BP	GO:0048643	positive regulation of skeletal muscle tissue development	0.016225318	IGF2
BP	GO:0071318	cellular response to ATP	0.016225318	PTGS2
BP	GO:0072234	metanephric nephron tubule development	0.016225318	STAT1
BP	GO:0097709	connective tissue replacement	0.016225318	IL1A
BP	GO:1903209	positive regulation of oxidative stress-induced cell death	0.016225318	MCL1
BP	GO:0097191	extrinsic apoptotic signaling pathway	0.016500998	MCL1/IL1A
BP	GO:2001020	regulation of response to DNA damage stimulus	0.016500998	MCL1/PCNA
BP	GO:1903050	regulation of proteolysis involved in cellular protein catabolic process	0.016786624	CDK2/NFE2L2
BP	GO:0007599	hemostasis	0.016930238	FN1/NFE2L2
BP	GO:0050817	coagulation	0.016930238	FN1/NFE2L2
BP	GO:0002523	leukocyte migration involved in inflammatory response	0.01711942	ALOX5
BP	GO:0044320	cellular response to leptin stimulus	0.01711942	CCNA2
BP	GO:0072074	kidney mesenchyme development	0.01711942	STAT1
BP	GO:0072077	renal vesicle morphogenesis	0.01711942	STAT1
BP	GO:2001185	regulation of CD8-positive, alpha-beta T cell activation	0.01711942	IRF1
BP	GO:0050769	positive regulation of neurogenesis	0.017364273	FN1/E2F1
BP	GO:0000083	regulation of transcription involved in G1/S transition of mitotic cell cycle	0.018012756	E2F1
BP	GO:0006883	cellular sodium ion homeostasis	0.018012756	IL1A
BP	GO:0010042	response to manganese ion	0.018012756	PTGS2
BP	GO:0032495	response to muramyl dipeptide	0.018012756	NFKBIA
BP	GO:0043651	linoleic acid metabolic process	0.018012756	ALOX5
BP	GO:0045844	positive regulation of striated muscle tissue development	0.018012756	IGF2
BP	GO:0048636	positive regulation of muscle organ development	0.018012756	IGF2
BP	GO:0060231	mesenchymal to epithelial transition	0.018012756	STAT1
BP	GO:0060252	positive regulation of glial cell proliferation	0.018012756	E2F1
BP	GO:0072087	renal vesicle development	0.018012756	STAT1
BP	GO:1902176	negative regulation of oxidative stress-induced intrinsic apoptotic signaling pathway	0.018012756	NFE2L2
BP	GO:1903206	negative regulation of hydrogen peroxide-induced cell death	0.018012756	NFE2L2
BP	GO:1904292	regulation of ERAD pathway	0.018012756	NFE2L2
BP	GO:0030595	leukocyte chemotaxis	0.018098253	ALOX5/CXCL2
BP	GO:0010594	regulation of endothelial cell migration	0.018395527	PTGS2/NFE2L2
BP	GO:0045930	negative regulation of mitotic cell cycle	0.018845362	CDK2/CCNB1
BP	GO:0019370	leukotriene biosynthetic process	0.018905329	ALOX5
BP	GO:0019985	translesion synthesis	0.018905329	PCNA
BP	GO:0031145	anaphase-promoting complex-dependent catabolic process	0.018905329	CDK2
BP	GO:0033762	response to glucagon	0.018905329	CCNA2
BP	GO:0051767	nitric-oxide synthase biosynthetic process	0.018905329	STAT1
BP	GO:0051769	regulation of nitric-oxide synthase biosynthetic process	0.018905329	STAT1
BP	GO:0072111	cell proliferation involved in kidney development	0.018905329	STAT1
BP	GO:0072170	metanephric tubule development	0.018905329	STAT1
BP	GO:0072243	metanephric nephron epithelium development	0.018905329	STAT1
BP	GO:1901863	positive regulation of muscle tissue development	0.018905329	IGF2
BP	GO:0048762	mesenchymal cell differentiation	0.018996349	FN1/STAT1
BP	GO:0072593	reactive oxygen species metabolic process	0.019452422	ALOX5/NFE2L2
BP	GO:0002053	positive regulation of mesenchymal cell proliferation	0.019797138	STAT1
BP	GO:0022616	DNA strand elongation	0.019797138	PCNA
BP	GO:0032069	regulation of nuclease activity	0.019797138	PCNA
BP	GO:0032727	positive regulation of interferon-alpha production	0.019797138	STAT1
BP	GO:0036120	cellular response to platelet-derived growth factor stimulus	0.019797138	CCNA2
BP	GO:0046628	positive regulation of insulin receptor signaling pathway	0.019797138	IGF2
BP	GO:0051220	cytoplasmic sequestering of protein	0.019797138	NFKBIA
BP	GO:0061042	vascular wound healing	0.019797138	ALOX5
BP	GO:0140467	integrated stress response signaling	0.019797138	NFE2L2
BP	GO:1901032	negative regulation of response to reactive oxygen species	0.019797138	NFE2L2
BP	GO:1901522	positive regulation of transcription from RNA polymerase II promoter involved in cellular response to chemical stimulus	0.019797138	NFE2L2
BP	GO:0006929	substrate-dependent cell migration	0.020688184	FN1
BP	GO:0010888	negative regulation of lipid storage	0.020688184	NFKBIA
BP	GO:0019430	removal of superoxide radicals	0.020688184	NFE2L2
BP	GO:0030194	positive regulation of blood coagulation	0.020688184	NFE2L2
BP	GO:0035994	response to muscle stretch	0.020688184	NFKBIA
BP	GO:0036119	response to platelet-derived growth factor	0.020688184	CCNA2
BP	GO:0045723	positive regulation of fatty acid biosynthetic process	0.020688184	PTGS2
BP	GO:0045932	negative regulation of muscle contraction	0.020688184	PTGS2
BP	GO:0071514	genetic imprinting	0.020688184	IGF2
BP	GO:0071636	positive regulation of transforming growth factor beta production	0.020688184	PTGS2
BP	GO:0090335	regulation of brown fat cell differentiation	0.020688184	PTGS2
BP	GO:1900048	positive regulation of hemostasis	0.020688184	NFE2L2
BP	GO:2000737	negative regulation of stem cell differentiation	0.020688184	NFE2L2
BP	GO:0002755	MyD88-dependent toll-like receptor signaling pathway	0.021578467	IRF1
BP	GO:0010288	response to lead ion	0.021578467	PTGS2
BP	GO:0036003	positive regulation of transcription from RNA polymerase II promoter in response to stress	0.021578467	NFE2L2
BP	GO:0044321	response to leptin	0.021578467	CCNA2
BP	GO:0048641	regulation of skeletal muscle tissue development	0.021578467	IGF2
BP	GO:0050820	positive regulation of coagulation	0.021578467	NFE2L2
BP	GO:2000209	regulation of anoikis	0.021578467	MCL1
BP	GO:1903362	regulation of cellular protein catabolic process	0.021962722	CDK2/NFE2L2
BP	GO:0034976	response to endoplasmic reticulum stress	0.022123919	ALOX5/NFE2L2
BP	GO:0030217	T cell differentiation	0.022285617	IRF1/IL1A
BP	GO:0033622	integrin activation	0.022467989	FN1
BP	GO:0070423	nucleotide-binding oligomerization domain containing signaling pathway	0.022467989	NFKBIA
BP	GO:0071450	cellular response to oxygen radical	0.022467989	NFE2L2
BP	GO:0071451	cellular response to superoxide	0.022467989	NFE2L2
BP	GO:0072202	cell differentiation involved in metanephros development	0.022467989	STAT1
BP	GO:0072207	metanephric epithelium development	0.022467989	STAT1
BP	GO:1900078	positive regulation of cellular response to insulin stimulus	0.022467989	IGF2
BP	GO:1904385	cellular response to angiotensin	0.022467989	NFE2L2
BP	GO:1904753	negative regulation of vascular associated smooth muscle cell migration	0.022467989	NFE2L2
BP	GO:1904996	positive regulation of leukocyte adhesion to vascular endothelial cell	0.022467989	ALOX5
BP	GO:1905564	positive regulation of vascular endothelial cell proliferation	0.022467989	IGF2
BP	GO:0001556	oocyte maturation	0.023356749	CCNB1
BP	GO:0001963	synaptic transmission, dopaminergic	0.023356749	PTGS2
BP	GO:0010875	positive regulation of cholesterol efflux	0.023356749	NFKBIA
BP	GO:0035872	nucleotide-binding domain, leucine rich repeat containing receptor signaling pathway	0.023356749	NFKBIA
BP	GO:0046697	decidualization	0.023356749	PTGS2
BP	GO:0060669	embryonic placenta morphogenesis	0.023356749	IGF2
BP	GO:0072273	metanephric nephron morphogenesis	0.023356749	STAT1
BP	GO:0032868	response to insulin	0.023431444	IGF2/STAT1
BP	GO:0051607	defense response to virus	0.023597114	IRF1/STAT1
BP	GO:0140546	defense response to symbiont	0.023597114	IRF1/STAT1
BP	GO:0050708	regulation of protein secretion	0.024097075	ALOX5/IL1A
BP	GO:0010971	positive regulation of G2/M transition of mitotic cell cycle	0.024244749	CCNB1
BP	GO:0018904	ether metabolic process	0.024244749	ALOX5
BP	GO:0034698	response to gonadotropin	0.024244749	CCNA2
BP	GO:0036037	CD8-positive, alpha-beta T cell activation	0.024244749	IRF1
BP	GO:0042104	positive regulation of activated T cell proliferation	0.024244749	IGF2
BP	GO:1902883	negative regulation of response to oxidative stress	0.024244749	NFE2L2
BP	GO:1903203	regulation of oxidative stress-induced neuron death	0.024244749	MCL1
BP	GO:1903205	regulation of hydrogen peroxide-induced cell death	0.024244749	NFE2L2
BP	GO:0051962	positive regulation of nervous system development	0.024770541	FN1/E2F1
BP	GO:0000303	response to superoxide	0.025131989	NFE2L2
BP	GO:0002675	positive regulation of acute inflammatory response	0.025131989	PTGS2
BP	GO:0010464	regulation of mesenchymal cell proliferation	0.025131989	STAT1
BP	GO:0031440	regulation of mRNA 3'-end processing	0.025131989	CCNB1
BP	GO:0032607	interferon-alpha production	0.025131989	STAT1
BP	GO:0032647	regulation of interferon-alpha production	0.025131989	STAT1
BP	GO:0045589	regulation of regulatory T cell differentiation	0.025131989	IRF1
BP	GO:0071280	cellular response to copper ion	0.025131989	NFE2L2
BP	GO:1903671	negative regulation of sprouting angiogenesis	0.025131989	ALOX5
BP	GO:0031349	positive regulation of defense response	0.025795302	PTGS2/NFKBIA
BP	GO:0043542	endothelial cell migration	0.025967783	PTGS2/NFE2L2
BP	GO:0000305	response to oxygen radical	0.02601847	NFE2L2
BP	GO:0005979	regulation of glycogen biosynthetic process	0.02601847	IGF2
BP	GO:0010962	regulation of glucan biosynthetic process	0.02601847	IGF2
BP	GO:0040018	positive regulation of multicellular organism growth	0.02601847	IGF2
BP	GO:0042759	long-chain fatty acid biosynthetic process	0.02601847	ALOX5
BP	GO:0045737	positive regulation of cyclin-dependent protein serine/threonine kinase activity	0.02601847	CCNB1
BP	GO:0007249	I-kappaB kinase/NF-kappaB signaling	0.026314182	NFKBIA/STAT1
BP	GO:0051146	striated muscle cell differentiation	0.026662493	CCNB1/IGF2
BP	GO:0031571	mitotic G1 DNA damage checkpoint signaling	0.026904192	CDK2
BP	GO:0051968	positive regulation of synaptic transmission, glutamatergic	0.026904192	PTGS2
BP	GO:0060218	hematopoietic stem cell differentiation	0.026904192	NFE2L2
BP	GO:1902751	positive regulation of cell cycle G2/M phase transition	0.026904192	CCNB1
BP	GO:1903311	regulation of mRNA metabolic process	0.027541585	CCNB1/E2F1
BP	GO:0001516	prostaglandin biosynthetic process	0.027789156	PTGS2
BP	GO:0002230	positive regulation of defense response to virus by host	0.027789156	STAT1
BP	GO:0006301	postreplication repair	0.027789156	PCNA
BP	GO:0036474	cell death in response to hydrogen peroxide	0.027789156	NFE2L2
BP	GO:0036475	neuron death in response to oxidative stress	0.027789156	MCL1
BP	GO:0044819	mitotic G1/S transition checkpoint signaling	0.027789156	CDK2
BP	GO:0045066	regulatory T cell differentiation	0.027789156	IRF1
BP	GO:0045987	positive regulation of smooth muscle contraction	0.027789156	PTGS2
BP	GO:0046457	prostanoid biosynthetic process	0.027789156	PTGS2
BP	GO:0060045	positive regulation of cardiac muscle cell proliferation	0.027789156	CCNB1
BP	GO:0060055	angiogenesis involved in wound healing	0.027789156	ALOX5
BP	GO:0090183	regulation of kidney development	0.027789156	STAT1
BP	GO:0034504	protein localization to nucleus	0.02789653	PTGS2/NFKBIA
BP	GO:0060485	mesenchyme development	0.028074707	FN1/STAT1
BP	GO:0010632	regulation of epithelial cell migration	0.028253353	PTGS2/NFE2L2
BP	GO:0003338	metanephros morphogenesis	0.028673362	STAT1
BP	GO:0010039	response to iron ion	0.028673362	CCNB1
BP	GO:0010667	negative regulation of cardiac muscle cell apoptotic process	0.028673362	NFE2L2
BP	GO:0010743	regulation of macrophage derived foam cell differentiation	0.028673362	NFKBIA
BP	GO:0050685	positive regulation of mRNA processing	0.028673362	CCNB1
BP	GO:1901532	regulation of hematopoietic progenitor cell differentiation	0.028673362	NFE2L2
BP	GO:0010720	positive regulation of cell development	0.029335027	FN1/E2F1
BP	GO:0033198	response to ATP	0.029556811	PTGS2
BP	GO:0036336	dendritic cell migration	0.029556811	ALOX5
BP	GO:0045648	positive regulation of erythrocyte differentiation	0.029556811	STAT1
BP	GO:1901976	regulation of cell cycle checkpoint	0.029556811	CCNB1
BP	GO:1904031	positive regulation of cyclin-dependent protein kinase activity	0.029556811	CCNB1
BP	GO:0006913	nucleocytoplasmic transport	0.029882123	PTGS2/NFKBIA
BP	GO:0051169	nuclear transport	0.029882123	PTGS2/NFKBIA
BP	GO:0051222	positive regulation of protein transport	0.030249155	PTGS2/IL1A
BP	GO:0032743	positive regulation of interleukin-2 production	0.030439505	IL1A
BP	GO:2000352	negative regulation of endothelial cell apoptotic process	0.030439505	NFE2L2
BP	GO:0000731	DNA synthesis involved in DNA repair	0.031321442	PCNA
BP	GO:0001893	maternal placenta development	0.031321442	PTGS2
BP	GO:0006298	mismatch repair	0.031321442	PCNA
BP	GO:0006691	leukotriene metabolic process	0.031321442	ALOX5
BP	GO:0008608	attachment of spindle microtubules to kinetochore	0.031321442	CCNB1
BP	GO:0010664	negative regulation of striated muscle cell apoptotic process	0.031321442	NFE2L2
BP	GO:0018149	peptide cross-linking	0.031321442	FN1
BP	GO:0033280	response to vitamin D	0.031321442	PTGS2
BP	GO:0035633	maintenance of blood-brain barrier	0.031321442	PTGS2
BP	GO:0045454	cell redox homeostasis	0.031321442	NFE2L2
BP	GO:0045907	positive regulation of vasoconstriction	0.031321442	PTGS2
BP	GO:0046640	regulation of alpha-beta T cell proliferation	0.031321442	IRF1
BP	GO:0090050	positive regulation of cell migration involved in sprouting angiogenesis	0.031321442	PTGS2
BP	GO:0097421	liver regeneration	0.031321442	PCNA
BP	GO:1905898	positive regulation of response to endoplasmic reticulum stress	0.031321442	NFE2L2
BP	GO:0060326	cell chemotaxis	0.031548158	ALOX5/CXCL2
BP	GO:0045746	negative regulation of Notch signaling pathway	0.032202624	NFKBIA
BP	GO:0060251	regulation of glial cell proliferation	0.032202624	E2F1
BP	GO:0070873	regulation of glycogen metabolic process	0.032202624	IGF2
BP	GO:0090322	regulation of superoxide metabolic process	0.032202624	NFE2L2
BP	GO:0046394	carboxylic acid biosynthetic process	0.032300413	PTGS2/ALOX5
BP	GO:0016053	organic acid biosynthetic process	0.032679236	PTGS2/ALOX5
BP	GO:0006959	humoral immune response	0.032869319	ALOX5/CXCL2
BP	GO:0010506	regulation of autophagy	0.032869319	MCL1/IL10RA
BP	GO:0015980	energy derivation by oxidation of organic compounds	0.033059847	CCNB1/IGF2
BP	GO:0016202	regulation of striated muscle tissue development	0.033083052	IGF2
BP	GO:0032885	regulation of polysaccharide biosynthetic process	0.033083052	IGF2
BP	GO:0033260	nuclear DNA replication	0.033083052	PCNA
BP	GO:1904951	positive regulation of establishment of protein localization	0.033250821	PTGS2/IL1A
BP	GO:0009416	response to light stimulus	0.03344224	PTGS2/PCNA
BP	GO:0007094	mitotic spindle assembly checkpoint signaling	0.033962726	CCNB1
BP	GO:0032373	positive regulation of sterol transport	0.033962726	NFKBIA
BP	GO:0032376	positive regulation of cholesterol transport	0.033962726	NFKBIA
BP	GO:0046633	alpha-beta T cell proliferation	0.033962726	IRF1
BP	GO:0071173	spindle assembly checkpoint signaling	0.033962726	CCNB1
BP	GO:0071174	mitotic spindle checkpoint signaling	0.033962726	CCNB1
BP	GO:0071392	cellular response to estradiol stimulus	0.033962726	CCNA2
BP	GO:1901031	regulation of response to reactive oxygen species	0.033962726	NFE2L2
BP	GO:0002831	regulation of response to biotic stimulus	0.034794539	IRF1/STAT1
BP	GO:0010463	mesenchymal cell proliferation	0.034841647	STAT1
BP	GO:0031577	spindle checkpoint signaling	0.034841647	CCNB1
BP	GO:0032728	positive regulation of interferon-beta production	0.034841647	IRF1
BP	GO:0045923	positive regulation of fatty acid metabolic process	0.034841647	PTGS2
BP	GO:0046326	positive regulation of glucose import	0.034841647	NFE2L2
BP	GO:0071548	response to dexamethasone	0.034841647	PCNA
BP	GO:1901861	regulation of muscle tissue development	0.034841647	IGF2
BP	GO:0030501	positive regulation of bone mineralization	0.035719815	ALOX5
BP	GO:0031297	replication fork processing	0.035719815	PCNA
BP	GO:0045429	positive regulation of nitric oxide biosynthetic process	0.035719815	PTGS2
BP	GO:0045740	positive regulation of DNA replication	0.035719815	PCNA
BP	GO:0045841	negative regulation of mitotic metaphase/anaphase transition	0.035719815	CCNB1
BP	GO:0072210	metanephric nephron development	0.035719815	STAT1
BP	GO:0150077	regulation of neuroinflammatory response	0.035719815	PTGS2
BP	GO:1904994	regulation of leukocyte adhesion to vascular endothelial cell	0.035719815	ALOX5
BP	GO:0062012	regulation of small molecule metabolic process	0.036168279	PTGS2/IGF2
BP	GO:0007099	centriole replication	0.036597231	CDK2
BP	GO:0010907	positive regulation of glucose metabolic process	0.036597231	IGF2
BP	GO:0032735	positive regulation of interleukin-12 production	0.036597231	IRF1
BP	GO:0042307	positive regulation of protein import into nucleus	0.036597231	PTGS2
BP	GO:0044786	cell cycle DNA replication	0.036597231	PCNA
BP	GO:0048634	regulation of muscle organ development	0.036597231	IGF2
BP	GO:0050691	regulation of defense response to virus by host	0.036597231	STAT1
BP	GO:0055023	positive regulation of cardiac muscle tissue growth	0.036597231	CCNB1
BP	GO:0071470	cellular response to osmotic stress	0.036597231	PTGS2
BP	GO:1904407	positive regulation of nitric oxide metabolic process	0.036597231	PTGS2
BP	GO:0007265	Ras protein signal transduction	0.036763516	CDK2/CCNA2
BP	GO:0048545	response to steroid hormone	0.037162488	PTGS2/PCNA
BP	GO:0014912	negative regulation of smooth muscle cell migration	0.037473896	NFE2L2
BP	GO:0045773	positive regulation of axon extension	0.037473896	FN1
BP	GO:0071312	cellular response to alkaloid	0.037473896	CCNA2
BP	GO:1902100	negative regulation of metaphase/anaphase transition of cell cycle	0.037473896	CCNB1
BP	GO:0001709	cell fate determination	0.038349809	MCL1
BP	GO:0006284	base-excision repair	0.038349809	PCNA
BP	GO:0033046	negative regulation of sister chromatid segregation	0.038349809	CCNB1
BP	GO:0033048	negative regulation of mitotic sister chromatid segregation	0.038349809	CCNB1
BP	GO:0034142	toll-like receptor 4 signaling pathway	0.038349809	NFKBIA
BP	GO:1904591	positive regulation of protein import	0.038349809	PTGS2
BP	GO:2000816	negative regulation of mitotic sister chromatid separation	0.038349809	CCNB1
BP	GO:0005978	glycogen biosynthetic process	0.039224973	IGF2
BP	GO:0009250	glucan biosynthetic process	0.039224973	IGF2
BP	GO:0032881	regulation of polysaccharide metabolic process	0.039224973	IGF2
BP	GO:0046006	regulation of activated T cell proliferation	0.039224973	IGF2
BP	GO:0046427	positive regulation of receptor signaling pathway via JAK-STAT	0.039224973	IL10RA
BP	GO:0050999	regulation of nitric-oxide synthase activity	0.039224973	IL1A
BP	GO:0150076	neuroinflammatory response	0.039224973	PTGS2
BP	GO:1903573	negative regulation of response to endoplasmic reticulum stress	0.039224973	ALOX5
BP	GO:0031346	positive regulation of cell projection organization	0.040002783	FN1/NFE2L2
BP	GO:0035272	exocrine system development	0.040099386	IGF2
BP	GO:0035987	endodermal cell differentiation	0.040099386	FN1
BP	GO:0045933	positive regulation of muscle contraction	0.040099386	PTGS2
BP	GO:0048599	oocyte development	0.040099386	CCNB1
BP	GO:0051985	negative regulation of chromosome segregation	0.040099386	CCNB1
BP	GO:0060421	positive regulation of heart growth	0.040099386	CCNB1
BP	GO:0098534	centriole assembly	0.040099386	CDK2
BP	GO:1905819	negative regulation of chromosome separation	0.040099386	CCNB1
BP	GO:0010631	epithelial cell migration	0.040829362	PTGS2/NFE2L2
BP	GO:0006984	ER-nucleus signaling pathway	0.040973051	NFE2L2
BP	GO:0010828	positive regulation of glucose transmembrane transport	0.040973051	NFE2L2
BP	GO:0033047	regulation of mitotic sister chromatid segregation	0.040973051	CCNB1
BP	GO:0042398	cellular modified amino acid biosynthetic process	0.040973051	NFE2L2
BP	GO:0090329	regulation of DNA-dependent DNA replication	0.040973051	PCNA
BP	GO:0009306	protein secretion	0.04124513	ALOX5/IL1A
BP	GO:0035592	establishment of protein localization to extracellular region	0.041453631	ALOX5/IL1A
BP	GO:0090132	epithelium migration	0.041453631	PTGS2/NFE2L2
BP	GO:0035850	epithelial cell differentiation involved in kidney development	0.041845968	STAT1
BP	GO:0043618	regulation of transcription from RNA polymerase II promoter in response to stress	0.041845968	NFE2L2
BP	GO:0045581	negative regulation of T cell differentiation	0.041845968	IRF1
BP	GO:0045646	regulation of erythrocyte differentiation	0.041845968	STAT1
BP	GO:0048483	autonomic nervous system development	0.041845968	FN1
BP	GO:0050798	activated T cell proliferation	0.041845968	IGF2
BP	GO:0101023	vascular endothelial cell proliferation	0.041845968	IGF2
BP	GO:1905562	regulation of vascular endothelial cell proliferation	0.041845968	IGF2
BP	GO:0051251	positive regulation of lymphocyte activation	0.041871861	IGF2/IL1A
BP	GO:0051098	regulation of binding	0.042081589	NFKBIA/E2F1
BP	GO:0050767	regulation of neurogenesis	0.042291724	FN1/E2F1
BP	GO:0090130	tissue migration	0.042502266	PTGS2/NFE2L2
BP	GO:0002673	regulation of acute inflammatory response	0.042718136	PTGS2
BP	GO:0030261	chromosome condensation	0.042718136	CCNB1
BP	GO:0042149	cellular response to glucose starvation	0.042718136	NFE2L2
BP	GO:0045005	DNA-dependent DNA replication maintenance of fidelity	0.042718136	PCNA
BP	GO:0045839	negative regulation of mitotic nuclear division	0.042718136	CCNB1
BP	GO:0001701	in utero embryonic development	0.042924568	CCNB1/IGF2
BP	GO:0009615	response to virus	0.042924568	IRF1/STAT1
BP	GO:0071692	protein localization to extracellular region	0.043136325	ALOX5/IL1A
BP	GO:0050900	leukocyte migration	0.043348486	ALOX5/CXCL2
BP	GO:0006692	prostanoid metabolic process	0.043589557	PTGS2
BP	GO:0006693	prostaglandin metabolic process	0.043589557	PTGS2
BP	GO:0009409	response to cold	0.043589557	NFKBIA
BP	GO:0009994	oocyte differentiation	0.043589557	CCNB1
BP	GO:0030857	negative regulation of epithelial cell differentiation	0.043589557	STAT1
BP	GO:0042304	regulation of fatty acid biosynthetic process	0.043589557	PTGS2
BP	GO:0043330	response to exogenous dsRNA	0.043589557	NFKBIA
BP	GO:0045778	positive regulation of ossification	0.043589557	ALOX5
BP	GO:0070169	positive regulation of biomineral tissue development	0.043589557	ALOX5
BP	GO:1904752	regulation of vascular associated smooth muscle cell migration	0.043589557	NFE2L2
BP	GO:1904894	positive regulation of receptor signaling pathway via STAT	0.043589557	IL10RA
BP	GO:0045862	positive regulation of proteolysis	0.043987382	FN1/NFE2L2
BP	GO:0030098	lymphocyte differentiation	0.044415315	IRF1/IL1A
BP	GO:0007080	mitotic metaphase plate congression	0.044460232	CCNB1
BP	GO:0010665	regulation of cardiac muscle cell apoptotic process	0.044460232	NFE2L2
BP	GO:0050873	brown fat cell differentiation	0.044460232	PTGS2
BP	GO:0060337	type I interferon signaling pathway	0.044460232	STAT1
BP	GO:0090102	cochlea development	0.044460232	CCNA2
BP	GO:0110151	positive regulation of biomineralization	0.044460232	ALOX5
BP	GO:1901570	fatty acid derivative biosynthetic process	0.044460232	ALOX5
BP	GO:1904036	negative regulation of epithelial cell apoptotic process	0.044460232	NFE2L2
BP	GO:1904738	vascular associated smooth muscle cell migration	0.044460232	NFE2L2
BP	GO:0006636	unsaturated fatty acid biosynthetic process	0.04533016	PTGS2
BP	GO:0010656	negative regulation of muscle cell apoptotic process	0.04533016	NFE2L2
BP	GO:0010874	regulation of cholesterol efflux	0.04533016	NFKBIA
BP	GO:0014009	glial cell proliferation	0.04533016	E2F1
BP	GO:0043124	negative regulation of I-kappaB kinase/NF-kappaB signaling	0.04533016	STAT1
BP	GO:0060043	regulation of cardiac muscle cell proliferation	0.04533016	CCNB1
BP	GO:0050878	regulation of body fluid levels	0.04549211	FN1/NFE2L2
BP	GO:0030099	myeloid cell differentiation	0.045925595	NFKBIA/STAT1
BP	GO:0010662	regulation of striated muscle cell apoptotic process	0.046199344	NFE2L2
BP	GO:0071357	cellular response to type I interferon	0.046199344	STAT1
BP	GO:1903426	regulation of reactive oxygen species biosynthetic process	0.046199344	ALOX5
BP	GO:0014706	striated muscle tissue development	0.04657877	CCNB1/IGF2
BP	GO:0042692	muscle cell differentiation	0.04657877	CCNB1/IGF2
BP	GO:0045860	positive regulation of protein kinase activity	0.047016173	CCNB1/IGF2
BP	GO:0007566	embryo implantation	0.047067782	PTGS2
BP	GO:0043620	regulation of DNA-templated transcription in response to stress	0.047067782	NFE2L2
BP	GO:1903202	negative regulation of oxidative stress-induced cell death	0.047067782	NFE2L2
BP	GO:1990090	cellular response to nerve growth factor stimulus	0.047067782	E2F1
BP	GO:0006631	fatty acid metabolic process	0.047895643	PTGS2/ALOX5
BP	GO:0001706	endoderm formation	0.047935476	FN1
BP	GO:0010659	cardiac muscle cell apoptotic process	0.047935476	NFE2L2
BP	GO:0042176	regulation of protein catabolic process	0.048116477	CDK2/NFE2L2
BP	GO:0001755	neural crest cell migration	0.048802426	FN1
BP	GO:0010676	positive regulation of cellular carbohydrate metabolic process	0.048802426	IGF2
BP	GO:0042220	response to cocaine	0.048802426	CCNA2
BP	GO:0043331	response to dsRNA	0.048802426	NFKBIA
BP	GO:0045620	negative regulation of lymphocyte differentiation	0.048802426	IRF1
BP	GO:0010658	striated muscle cell apoptotic process	0.049668634	NFE2L2
BP	GO:0032608	interferon-beta production	0.049668634	IRF1
BP	GO:0032648	regulation of interferon-beta production	0.049668634	IRF1
BP	GO:0045599	negative regulation of fat cell differentiation	0.049668634	E2F1
BP	GO:0048255	mRNA stabilization	0.049668634	E2F1
BP	GO:0051784	negative regulation of nuclear division	0.049668634	CCNB1
BP	GO:0055078	sodium ion homeostasis	0.049668634	IL1A
BP	GO:1990089	response to nerve growth factor	0.049668634	E2F1
CC	GO:0000307	cyclin-dependent protein kinase holoenzyme complex	4.29E-08	CDK2/CCNA2/CCNB1/PCNA
CC	GO:1902554	serine/threonine protein kinase complex	6.25E-07	CDK2/CCNA2/CCNB1/PCNA
CC	GO:1902911	protein kinase complex	1.24E-06	CDK2/CCNA2/CCNB1/PCNA
CC	GO:0061695	transferase complex, transferring phosphorus-containing groups	4.57E-05	CDK2/CCNA2/CCNB1/PCNA
CC	GO:0031093	platelet alpha granule lumen	0.001522137	FN1/IGF2
CC	GO:0034774	secretory granule lumen	0.002536047	FN1/ALOX5/IGF2
CC	GO:0060205	cytoplasmic vesicle lumen	0.002603613	FN1/ALOX5/IGF2
CC	GO:0031983	vesicle lumen	0.002649274	FN1/ALOX5/IGF2
CC	GO:0031091	platelet alpha granule	0.002784814	FN1/IGF2
CC	GO:0034399	nuclear periphery	0.00558989	PCNA/ALOX5
CC	GO:0005641	nuclear envelope lumen	0.008663691	ALOX5
CC	GO:0005652	nuclear lamina	0.009526164	PCNA
CC	GO:0000940	outer kinetochore	0.01038793	CCNB1
CC	GO:0045120	pronucleus	0.011248991	CCNA2
CC	GO:0032993	protein-DNA complex	0.012680072	PCNA/NFE2L2
CC	GO:0030894	replisome	0.012968998	PCNA
CC	GO:0031968	organelle outer membrane	0.016684669	PTGS2/MCL1
CC	GO:0019867	outer membrane	0.016959482	PTGS2/MCL1
CC	GO:0005640	nuclear outer membrane	0.024080584	PTGS2
CC	GO:0043596	nuclear replication fork	0.024080584	PCNA
CC	GO:0031965	nuclear membrane	0.026916634	PTGS2/ALOX5
CC	GO:0005788	endoplasmic reticulum lumen	0.029658281	PTGS2/FN1
CC	GO:0098687	chromosomal region	0.036028792	CCNB1/PCNA
MF	GO:0061629	RNA polymerase II-specific DNA-binding transcription factor binding	0.000138549	PCNA/NFKBIA/NFE2L2/STAT1
MF	GO:0016702	oxidoreductase activity, acting on single donors with incorporation of molecular oxygen, incorporation of two atoms of oxygen	0.000201662	PTGS2/ALOX5
MF	GO:0016701	oxidoreductase activity, acting on single donors with incorporation of molecular oxygen	0.000219875	PTGS2/ALOX5
MF	GO:0035035	histone acetyltransferase binding	0.000238864	PCNA/STAT1
MF	GO:0140297	DNA-binding transcription factor binding	0.00039763	PCNA/NFKBIA/NFE2L2/STAT1
MF	GO:0019887	protein kinase regulator activity	0.000818323	CCNA2/CCNB1/IGF2
MF	GO:0043539	protein serine/threonine kinase activator activity	0.000924201	CCNB1/IGF2
MF	GO:0016538	cyclin-dependent protein serine/threonine kinase regulator activity	0.000962185	CCNA2/CCNB1
MF	GO:0019207	kinase regulator activity	0.001201415	CCNA2/CCNB1/IGF2
MF	GO:0005126	cytokine receptor binding	0.001852996	CXCL2/IL1A/STAT1
MF	GO:0042379	chemokine receptor binding	0.001983756	CXCL2/STAT1
MF	GO:0001221	transcription coregulator binding	0.002323092	NFE2L2/STAT1
MF	GO:0044389	ubiquitin-like protein ligase binding	0.002867652	CCNB1/NFKBIA/STAT1
MF	GO:0051213	dioxygenase activity	0.003213709	PTGS2/ALOX5
MF	GO:0030295	protein kinase activator activity	0.003858118	CCNB1/IGF2
MF	GO:0019209	kinase activator activity	0.004318458	CCNB1/IGF2
MF	GO:0005178	integrin binding	0.007684515	FN1/IGF2
MF	GO:0016922	nuclear receptor binding	0.007684515	PCNA/STAT1
MF	GO:0001216	DNA-binding transcription activator activity	0.007976483	IRF1/NFE2L2/E2F1
MF	GO:0048018	receptor ligand activity	0.009549384	CXCL2/IGF2/IL1A
MF	GO:0030546	signaling receptor activator activity	0.009982918	CXCL2/IGF2/IL1A
MF	GO:0032404	mismatch repair complex binding	0.010136514	PCNA
MF	GO:0051400	BH domain binding	0.010136514	MCL1
MF	GO:0070513	death domain binding	0.010136514	MCL1
MF	GO:0019104	DNA N-glycosylase activity	0.011969095	PCNA
MF	GO:0061575	cyclin-dependent protein serine/threonine kinase activator activity	0.011969095	CCNB1
MF	GO:0030983	mismatched DNA binding	0.012884188	PCNA
MF	GO:0008022	protein C-terminus binding	0.012940283	FN1/PCNA
MF	GO:0005159	insulin-like growth factor receptor binding	0.01471198	IGF2
MF	GO:0035173	histone kinase activity	0.01471198	CDK2
MF	GO:0005149	interleukin-1 receptor binding	0.015624682	IL1A
MF	GO:0045236	CXCR chemokine receptor binding	0.016536587	CXCL2
MF	GO:0000979	RNA polymerase II core promoter sequence-specific DNA binding	0.018358014	STAT1
MF	GO:0005125	cytokine activity	0.019534115	CXCL2/IL1A
MF	GO:0008320	protein transmembrane transporter activity	0.020176265	MCL1
MF	GO:0070182	DNA polymerase binding	0.020176265	PCNA
MF	GO:0005158	insulin receptor binding	0.021084202	IGF2
MF	GO:0008139	nuclear localization sequence binding	0.024708036	NFKBIA
MF	GO:0022884	macromolecule transmembrane transporter activity	0.024708036	MCL1
MF	GO:0004693	cyclin-dependent protein serine/threonine kinase activity	0.026515214	CDK2
MF	GO:0051059	NF-kappaB binding	0.026515214	NFKBIA
MF	GO:0097472	cyclin-dependent protein kinase activity	0.026515214	CDK2
MF	GO:0005164	tumor necrosis factor receptor binding	0.028319241	STAT1
MF	GO:0140318	protein transporter activity	0.028319241	MCL1
MF	GO:0001222	transcription corepressor binding	0.029220074	STAT1
MF	GO:0030332	cyclin binding	0.029220074	CDK2
MF	GO:0051721	protein phosphatase 2A binding	0.029220074	STAT1
MF	GO:0001664	G protein-coupled receptor binding	0.029826182	CXCL2/STAT1
MF	GO:0043394	proteoglycan binding	0.032815551	FN1
MF	GO:0097718	disordered domain specific binding	0.032815551	FN1
MF	GO:0030331	estrogen receptor binding	0.037292274	PCNA
MF	GO:0001046	core promoter sequence-specific DNA binding	0.038185275	STAT1
MF	GO:0016504	peptidase activator activity	0.039077496	FN1
MF	GO:0048020	CCR chemokine receptor binding	0.043526931	STAT1
MF	GO:0008009	chemokine activity	0.044414488	CXCL2
MF	GO:0032813	tumor necrosis factor receptor superfamily binding	0.044414488	STAT1
MF	GO:0005048	signal sequence binding	0.04530127	NFKBIA
MF	GO:0016799	hydrolase activity, hydrolyzing N-glycosyl compounds	0.04530127	PCNA
MF	GO:0004601	peroxidase activity	0.046187277	PTGS2
MF	GO:0016684	oxidoreductase activity, acting on peroxide as acceptor	0.049723572	PTGS2
