# Supplementary material for: Network pharmacology and bioinformatics to identify molecular mechanisms and therapeutic targets of Ruyi Jinhuang Powder in the treatment of monkeypox
Source: Medicine (Baltimore). 2023 Apr 28;102(17):e33576. doi: 10.1097/MD.0000000000033576 (PMC10145999; doi:10.1097/MD.0000000000033576)
Supplement: Supplementary file 4 [file medi-102-e33576-s004.txt]

ID	Description	pvalue	geneID	Count
hsa05161	Hepatitis B	5.77E-07	CDK2/CCNA2/PCNA/NFKBIA/STAT1/E2F1	6
hsa05222	Small cell lung cancer	9.09E-07	PTGS2/CDK2/FN1/NFKBIA/E2F1	5
hsa05165	Human papillomavirus infection	2.33E-06	PTGS2/CDK2/CCNA2/FN1/IRF1/STAT1/E2F1	7
hsa04110	Cell cycle	4.33E-06	CDK2/CCNA2/CCNB1/PCNA/E2F1	5
hsa04218	Cellular senescence	1.23E-05	CDK2/CCNA2/CCNB1/IL1A/E2F1	5
hsa05140	Leishmaniasis	1.59E-05	PTGS2/IL1A/NFKBIA/STAT1	4
hsa05167	Kaposi sarcoma-associated herpesvirus infection	3.54E-05	PTGS2/CXCL2/NFKBIA/STAT1/E2F1	5
hsa05169	Epstein-Barr virus infection	4.30E-05	CDK2/CCNA2/NFKBIA/STAT1/E2F1	5
hsa04625	C-type lectin receptor signaling pathway	5.22E-05	PTGS2/IRF1/NFKBIA/STAT1	4
hsa04668	TNF signaling pathway	6.98E-05	PTGS2/CXCL2/IRF1/NFKBIA	4
hsa05145	Toxoplasmosis	6.98E-05	ALOX5/IL10RA/NFKBIA/STAT1	4
hsa05162	Measles	0.000161677	CDK2/IL1A/NFKBIA/STAT1	4
hsa05160	Hepatitis C	0.00025842	CDK2/NFKBIA/STAT1/E2F1	4
hsa04657	IL-17 signaling pathway	0.000896135	PTGS2/CXCL2/NFKBIA	3
hsa05166	Human T-cell leukemia virus 1 infection	0.000960994	CDK2/CCNA2/NFKBIA/E2F1	4
hsa05215	Prostate cancer	0.000981887	CDK2/NFKBIA/E2F1	3
hsa05163	Human cytomegalovirus infection	0.001010456	PTGS2/IL10RA/NFKBIA/E2F1	4
hsa04933	AGE-RAGE signaling pathway in diabetic complications	0.001072694	FN1/IL1A/STAT1	3
hsa04914	Progesterone-mediated oocyte maturation	0.001136099	CDK2/CCNA2/CCNB1	3
hsa04064	NF-kappa B signaling pathway	0.001201836	PTGS2/CXCL2/NFKBIA	3
hsa04380	Osteoclast differentiation	0.002184316	IL1A/NFKBIA/STAT1	3
hsa04630	JAK-STAT signaling pathway	0.00425936	MCL1/IL10RA/STAT1	3
hsa05225	Hepatocellular carcinoma	0.004716889	IGF2/NFE2L2/E2F1	3
hsa04913	Ovarian steroidogenesis	0.00490791	PTGS2/ALOX5	2
hsa05164	Influenza A	0.004956472	IL1A/NFKBIA/STAT1	3
hsa04151	PI3K-Akt signaling pathway	0.005292077	CDK2/FN1/MCL1/IGF2	4
hsa05152	Tuberculosis	0.005719312	IL1A/IL10RA/STAT1	3
hsa04621	NOD-like receptor signaling pathway	0.006079911	CXCL2/NFKBIA/STAT1	3
hsa05134	Legionellosis	0.006098639	CXCL2/NFKBIA	2
hsa04062	Chemokine signaling pathway	0.006841677	CXCL2/NFKBIA/STAT1	3
hsa00590	Arachidonic acid metabolism	0.006958692	PTGS2/ALOX5	2
hsa05321	Inflammatory bowel disease	0.007870764	IL1A/STAT1	2
hsa05203	Viral carcinogenesis	0.008087752	CDK2/CCNA2/NFKBIA	3
hsa04917	Prolactin signaling pathway	0.009082759	IRF1/STAT1	2
hsa05120	Epithelial cell signaling in Helicobacter pylori infection	0.009082759	CXCL2/NFKBIA	2
hsa05417	Lipid and atherosclerosis	0.009341534	CXCL2/NFKBIA/NFE2L2	3
hsa04115	p53 signaling pathway	0.009847698	CDK2/CCNB1	2
hsa05133	Pertussis	0.010640529	IRF1/IL1A	2
hsa05212	Pancreatic cancer	0.010640529	STAT1/E2F1	2
hsa05220	Chronic myeloid leukemia	0.010640529	NFKBIA/E2F1	2
hsa05235	PD-L1 expression and PD-1 checkpoint pathway in cancer	0.014390323	NFKBIA/STAT1	2
hsa04658	Th1 and Th2 cell differentiation	0.015326319	NFKBIA/STAT1	2
hsa05323	Rheumatoid arthritis	0.01564407	CXCL2/IL1A	2
hsa04061	Viral protein interaction with cytokine and cytokine receptor	0.017947646	CXCL2/IL10RA	2
hsa05146	Amoebiasis	0.018630956	FN1/CXCL2	2
hsa04620	Toll-like receptor signaling pathway	0.019325272	NFKBIA/STAT1	2
hsa04659	Th17 cell differentiation	0.020746551	NFKBIA/STAT1	2
hsa04060	Cytokine-cytokine receptor interaction	0.021847139	CXCL2/IL1A/IL10RA	3
hsa04726	Serotonergic synapse	0.023336642	PTGS2/ALOX5	2
hsa05206	MicroRNAs in cancer	0.024878479	PTGS2/MCL1/E2F1	3
hsa04068	FoxO signaling pathway	0.029729941	CDK2/CCNB1	2
hsa04114	Oocyte meiosis	0.029729941	CDK2/CCNB1	2
hsa04210	Apoptosis	0.031857487	MCL1/NFKBIA	2
hsa05135	Yersinia infection	0.032290169	FN1/NFKBIA	2
hsa05418	Fluid shear stress and atherosclerosis	0.033162622	IL1A/NFE2L2	2
hsa04936	Alcoholic liver disease	0.034488867	CXCL2/NFKBIA	2
hsa05226	Gastric cancer	0.037663959	CDK2/E2F1	2
hsa04934	Cushing syndrome	0.040473067	CDK2/E2F1	2
hsa04217	Necroptosis	0.042389587	IL1A/STAT1	2
hsa03430	Mismatch repair	0.046907483	PCNA	1
