# Supplementary material for: Network pharmacology and bioinformatics to identify molecular mechanisms and therapeutic targets of Ruyi Jinhuang Powder in the treatment of monkeypox
Source: Medicine (Baltimore). 2023 Apr 28;102(17):e33576. doi: 10.1097/MD.0000000000033576 (PMC10145999; doi:10.1097/MD.0000000000033576)
Supplement: Supplementary file 5 [file medi-102-e33576-s005.txt]

ID	Description	pvalue	geneID	Count
DOID:1883	hepatitis C	2.55E-10	PTGS2/MCL1/IGF2/IRF1/IL1A/IL10RA/NFE2L2/STAT1/E2F1	9
DOID:2237	hepatitis	2.55E-09	PTGS2/MCL1/ALOX5/IGF2/IRF1/IL1A/IL10RA/NFE2L2/STAT1/E2F1	10
DOID:3996	urinary system cancer	1.08E-08	PTGS2/CCNB1/ALOX5/IGF2/IRF1/IL1A/IL10RA/NFE2L2/STAT1/E2F1	10
DOID:850	lung disease	2.05E-07	PTGS2/PCNA/IGF2/IRF1/IL1A/IL10RA/NFKBIA/NFE2L2/STAT1	9
DOID:263	kidney cancer	1.16E-06	PTGS2/CCNB1/ALOX5/IGF2/IL10RA/NFE2L2/STAT1/E2F1	8
DOID:2320	obstructive lung disease	1.62E-06	PTGS2/PCNA/IRF1/IL1A/IL10RA/NFE2L2/STAT1	7
DOID:0060084	cell type benign neoplasm	2.19E-06	PTGS2/CCNA2/MCL1/CCNB1/PCNA/ALOX5/IGF2/NFE2L2	8
DOID:3083	chronic obstructive pulmonary disease	3.86E-06	PTGS2/PCNA/IL1A/IL10RA/NFE2L2/STAT1	6
DOID:4766	embryoma	3.97E-06	PTGS2/MCL1/CCNB1/PCNA/IGF2/IRF1/IL1A	7
DOID:688	embryonal cancer	5.84E-06	PTGS2/MCL1/CCNB1/PCNA/IGF2/IRF1/IL1A	7
DOID:4451	renal carcinoma	6.60E-06	PTGS2/CCNB1/ALOX5/IL10RA/NFE2L2/STAT1/E2F1	7
DOID:3459	breast carcinoma	6.95E-06	PTGS2/CCNA2/CCNB1/IGF2/IL1A/NFE2L2/E2F1	7
DOID:2876	laryngeal squamous cell carcinoma	7.54E-06	PTGS2/CCNB1/PCNA	3
DOID:2994	germ cell cancer	1.09E-05	PTGS2/MCL1/CCNB1/PCNA/IGF2/IRF1/IL1A	7
DOID:104	bacterial infectious disease	1.29E-05	PTGS2/MCL1/ALOX5/IRF1/IL1A/STAT1	6
DOID:3908	non-small cell lung carcinoma	1.51E-05	PTGS2/FN1/MCL1/CCNB1/PCNA/IGF2/E2F1	7
DOID:2600	laryngeal carcinoma	2.01E-05	PTGS2/CCNB1/PCNA	3
DOID:3082	interstitial lung disease	2.05E-05	PTGS2/IGF2/IL1A/NFKBIA/NFE2L2	5
DOID:120	female reproductive organ cancer	2.16E-05	PTGS2/MCL1/PCNA/IGF2/IL1A/NFKBIA/NFE2L2	7
DOID:14330	Parkinson's disease	3.24E-05	PTGS2/IGF2/IL1A/NFE2L2/E2F1	5
DOID:0070004	myeloma	3.49E-05	PTGS2/FN1/MCL1/PCNA/IL1A/NFKBIA	6
DOID:4960	bone marrow cancer	3.81E-05	PTGS2/FN1/MCL1/PCNA/IL1A/NFKBIA	6
DOID:2043	hepatitis B	4.17E-05	PTGS2/ALOX5/IGF2/NFE2L2/STAT1	5
DOID:657	adenoma	4.66E-05	PTGS2/CCNA2/PCNA/ALOX5/IGF2/NFE2L2	6
DOID:4450	renal cell carcinoma	4.82E-05	PTGS2/CCNB1/IL10RA/NFE2L2/STAT1/E2F1	6
DOID:2596	larynx cancer	4.99E-05	PTGS2/CCNB1/PCNA	3
DOID:11054	urinary bladder cancer	6.28E-05	PTGS2/IGF2/IRF1/IL1A	4
DOID:0050890	synucleinopathy	7.07E-05	PTGS2/IGF2/IL1A/NFE2L2/E2F1	5
DOID:0050338	primary bacterial infectious disease	0.000102728	PTGS2/MCL1/ALOX5/IRF1/IL1A	5
DOID:3770	pulmonary fibrosis	0.000108108	PTGS2/IGF2/IL1A/NFE2L2	4
DOID:9538	multiple myeloma	0.000167601	PTGS2/MCL1/PCNA/IL1A/NFKBIA	5
DOID:1485	cystic fibrosis	0.000168878	PTGS2/IL1A/NFE2L2/STAT1	4
DOID:0060116	sensory system cancer	0.000173655	CDK2/CCNA2/PCNA/E2F1	4
DOID:2174	ocular cancer	0.000173655	CDK2/CCNA2/PCNA/E2F1	4
DOID:10534	stomach cancer	0.000199566	PTGS2/CCNA2/MCL1/PCNA/IL1A	5
DOID:5041	esophageal cancer	0.000204398	PTGS2/CCNA2/CCNB1/IGF2	4
DOID:2151	malignant ovarian surface epithelial-stromal neoplasm	0.00024389	PTGS2/MCL1/IGF2/NFKBIA/NFE2L2	5
DOID:2152	ovary epithelial cancer	0.00024389	PTGS2/MCL1/IGF2/NFKBIA/NFE2L2	5
DOID:4001	ovarian carcinoma	0.00024389	PTGS2/MCL1/IGF2/NFKBIA/NFE2L2	5
DOID:8618	oral cavity cancer	0.000265166	PTGS2/CCNA2/PCNA	3
DOID:399	tuberculosis	0.000270729	MCL1/ALOX5/IRF1/IL1A	4
DOID:4029	gastritis	0.000320138	PTGS2/ALOX5/IL1A	3
DOID:2394	ovarian cancer	0.000365597	PTGS2/MCL1/IGF2/NFKBIA/NFE2L2	5
DOID:1793	pancreatic cancer	0.000405142	PTGS2/MCL1/PCNA/IL1A/E2F1	5
DOID:10808	gastric ulcer	0.000500343	PTGS2/NFE2L2	2
DOID:0050737	autosomal recessive disease	0.000500811	PTGS2/IL1A/NFE2L2/STAT1/E2F1	5
DOID:2154	nephroblastoma	0.000527744	PTGS2/IGF2/STAT1	3
DOID:76	stomach disease	0.000527744	PTGS2/ALOX5/IL1A	3
DOID:1936	atherosclerosis	0.000573531	PTGS2/FN1/ALOX5/IL1A/NFE2L2	5
DOID:2348	arteriosclerotic cardiovascular disease	0.000581221	PTGS2/FN1/ALOX5/IL1A/NFE2L2	5
DOID:2871	endometrial carcinoma	0.000634737	PTGS2/PCNA/IL1A	3
DOID:200	giant cell tumor	0.000636346	PTGS2/CCNA2	2
DOID:8719	in situ carcinoma	0.000636346	PTGS2/PCNA	2
DOID:2349	arteriosclerosis	0.000671073	PTGS2/FN1/ALOX5/IL1A/NFE2L2	5
DOID:11335	sarcoidosis	0.000681138	PTGS2/NFKBIA/STAT1	3
DOID:13241	Behcet's disease	0.000729658	IRF1/IL1A/NFKBIA	3
DOID:0060005	autoimmune disease of endocrine system	0.000754725	PTGS2/IRF1/IL1A	3
DOID:2916	hypersensitivity reaction type IV disease	0.000780336	PTGS2/NFKBIA/STAT1	3
DOID:201	connective tissue cancer	0.000800204	PTGS2/CCNA2/FN1/MCL1/IGF2	5
DOID:9408	acute myocardial infarction	0.000888322	PTGS2/FN1/IL1A	3
DOID:0060071	pre-malignant neoplasm	0.000955971	PTGS2/PCNA	2
DOID:5082	liver cirrhosis	0.000995841	CCNA2/FN1/PCNA/IGF2	4
DOID:1040	chronic lymphocytic leukemia	0.001012866	PTGS2/MCL1/NFE2L2/STAT1	4
DOID:1380	endometrial cancer	0.001036125	PTGS2/PCNA/IL1A	3
DOID:4914	esophagus adenocarcinoma	0.001045709	PTGS2/CCNA2	2
DOID:0060122	integumentary system cancer	0.001067442	PTGS2/MCL1/PCNA	3
DOID:363	uterine cancer	0.001067442	PTGS2/PCNA/IL1A	3
DOID:4159	skin cancer	0.001067442	PTGS2/MCL1/PCNA	3
DOID:687	hepatoblastoma	0.00123688	PCNA/IGF2	2
DOID:4905	pancreatic carcinoma	0.001314161	PTGS2/MCL1/IL1A/E2F1	4
DOID:2513	basal cell carcinoma	0.001443541	PTGS2/MCL1	2
DOID:10283	prostate cancer	0.001496166	PTGS2/MCL1/CCNB1/PCNA/IGF2	5
DOID:3856	male reproductive organ cancer	0.001660071	PTGS2/MCL1/CCNB1/PCNA/IGF2	5
DOID:0060100	musculoskeletal system cancer	0.001729247	PTGS2/CCNA2/FN1/MCL1/IGF2	5
DOID:768	retinoblastoma	0.001737255	CDK2/CCNA2/E2F1	3
DOID:771	retinal cell cancer	0.001737255	CDK2/CCNA2/E2F1	3
DOID:1037	lymphoblastic leukemia	0.001800548	PTGS2/CCNA2/MCL1/NFE2L2/STAT1	5
DOID:4645	retinal cancer	0.001824682	CDK2/CCNA2/E2F1	3
DOID:0060085	organ system benign neoplasm	0.001903875	PTGS2/CCNA2/PCNA/IGF2	4
DOID:865	vasculitis	0.002007728	IRF1/IL1A/NFKBIA	3
DOID:1107	esophageal carcinoma	0.002055219	PTGS2/CCNA2/CCNB1	3
DOID:3620	central nervous system cancer	0.002103409	PTGS2/PCNA/IGF2	3
DOID:0060121	integumentary system benign neoplasm	0.002155284	PTGS2/IGF2	2
DOID:3165	skin benign neoplasm	0.002155284	PTGS2/IGF2	2
DOID:4251	conjunctival disease	0.002287135	PTGS2/STAT1	2
DOID:5844	myocardial infarction	0.002397406	PTGS2/FN1/ALOX5/IL1A	4
DOID:18	urinary system disease	0.002521384	PTGS2/FN1/PCNA/IL1A/STAT1	5
DOID:2473	opportunistic mycosis	0.003002193	IL1A/STAT1	2
DOID:8692	myeloid leukemia	0.003094557	MCL1/CCNB1/IGF2	3
DOID:0050136	systemic mycosis	0.003475353	IL1A/STAT1	2
DOID:1319	brain cancer	0.003475353	PTGS2/IGF2	2
DOID:3298	vaccinia	0.003475353	MCL1/IL1A	2
DOID:5295	intestinal disease	0.004109194	PTGS2/CCNA2/IGF2	3
DOID:50	thyroid gland disease	0.004258071	PTGS2/IRF1/IL1A	3
DOID:0050624	gastrointestinal system benign neoplasm	0.004895547	PTGS2/CCNA2	2
DOID:1520	colon carcinoma	0.004968841	PTGS2/CXCL2/STAT1	3
DOID:3393	coronary artery disease	0.005320904	PTGS2/FN1/ALOX5/IL1A	4
DOID:526	Human immunodeficiency virus infectious disease	0.005393088	PCNA/IRF1/IL10RA	3
DOID:6050	esophageal disease	0.005897745	CCNA2/CCNB1	2
DOID:3451	skin carcinoma	0.006540479	PTGS2/MCL1	2
DOID:8850	salivary gland cancer	0.006540479	CCNA2/PCNA	2
DOID:110	lens disease	0.006761543	FN1/PCNA	2
DOID:83	cataract	0.006761543	FN1/PCNA	2
DOID:2621	autonomic nervous system neoplasm	0.006931715	PTGS2/CDK2/IGF2/E2F1	4
DOID:769	neuroblastoma	0.006931715	PTGS2/CDK2/IGF2/E2F1	4
DOID:3627	aortic aneurysm	0.006985994	PTGS2/FN1	2
DOID:520	aortic disease	0.007213819	PTGS2/FN1	2
DOID:1115	sarcoma	0.007307028	PTGS2/MCL1/IGF2	3
DOID:3748	esophagus squamous cell carcinoma	0.007679534	PTGS2/CCNB1	2
DOID:1192	peripheral nervous system neoplasm	0.008390807	PTGS2/CDK2/IGF2/E2F1	4
DOID:750	peptic ulcer disease	0.008403069	PTGS2/NFE2L2	2
DOID:28	endocrine system disease	0.008614701	PTGS2/IRF1/IL1A/STAT1	4
DOID:12306	vitiligo	0.008650851	PTGS2/NFE2L2	2
DOID:576	proteinuria	0.008901911	IL1A/STAT1	2
DOID:0060180	colitis	0.009156237	CCNA2/IGF2	2
DOID:12894	Sjogren's syndrome	0.009156237	NFKBIA/STAT1	2
DOID:8577	ulcerative colitis	0.009156237	CCNA2/IGF2	2
DOID:0050736	autosomal dominant disease	0.009389746	CDK2/PCNA/IGF2/STAT1	4
DOID:3068	glioblastoma multiforme	0.009413815	PTGS2/IGF2	2
DOID:635	acquired immunodeficiency syndrome	0.009674633	PCNA/IL10RA	2
DOID:3347	osteosarcoma	0.009829246	PTGS2/FN1/IGF2	3
DOID:5409	lung small cell carcinoma	0.009938676	PTGS2/IL10RA	2
DOID:5683	hereditary breast ovarian cancer	0.010726541	CDK2/IGF2/STAT1	3
DOID:1036	chronic leukemia	0.010858528	MCL1/IL1A/STAT1	3
DOID:1564	fungal infectious disease	0.011026846	IL1A/STAT1	2
DOID:6432	pulmonary hypertension	0.011306822	PTGS2/PCNA	2
DOID:3247	rhabdomyosarcoma	0.011876203	MCL1/IGF2	2
DOID:12361	Graves' disease	0.012165583	IRF1/IL1A	2
DOID:4043	skeletal muscle cancer	0.01305232	MCL1/IGF2	2
DOID:184	bone cancer	0.013700631	PTGS2/FN1/IGF2	3
DOID:557	kidney disease	0.014169656	PTGS2/FN1/IL1A/STAT1	4
DOID:289	endometriosis	0.014591446	PTGS2/IL1A	2
DOID:0050589	inflammatory bowel disease	0.015228231	CCNA2/IGF2	2
DOID:10608	celiac disease	0.015551101	IRF1/STAT1	2
DOID:3717	gastric adenocarcinoma	0.016537476	PTGS2/PCNA	2
DOID:127	leiomyoma	0.016872148	PCNA/IGF2	2
DOID:11476	osteoporosis	0.017209738	IL1A/STAT1	2
DOID:7998	hyperthyroidism	0.017209738	IRF1/IL1A	2
DOID:0080011	bone resorption disease	0.017550235	IL1A/STAT1	2
DOID:10591	pre-eclampsia	0.019622426	PTGS2/IGF2/NFE2L2	3
DOID:12365	malaria	0.019653572	PTGS2/IRF1	2
DOID:219	colon cancer	0.020377403	PTGS2/CXCL2/STAT1	3
DOID:14203	childhood type dermatomyositis	0.021041434	IL1A	1
DOID:2438	dermis tumor	0.021041434	PTGS2	1
DOID:4233	clear cell sarcoma	0.021041434	IGF2	1
DOID:4418	cutaneous fibrous histiocytoma	0.021041434	PTGS2	1
DOID:5394	prolactinoma	0.021041434	PCNA	1
DOID:4045	muscle cancer	0.021112384	MCL1/IGF2	2
DOID:9256	colorectal cancer	0.021343892	PTGS2/CXCL2/STAT1	3
DOID:3969	papillary thyroid carcinoma	0.021484049	PTGS2/FN1	2
DOID:552	pneumonia	0.021484049	PTGS2/IL1A	2
DOID:5672	large intestine cancer	0.02154023	PTGS2/CXCL2/STAT1	3
DOID:0060031	autoimmune disease of gastrointestinal tract	0.021858476	IRF1/STAT1	2
DOID:3069	astrocytoma	0.022998204	PTGS2/IGF2	2
DOID:0050825	endocardium disease	0.023122501	IL1A	1
DOID:2089	constipation	0.023122501	PTGS2	1
DOID:3507	dermatofibrosarcoma protuberans	0.023122501	PTGS2	1
DOID:9779	bowel dysfunction	0.023122501	PTGS2	1
DOID:10155	intestinal cancer	0.023975511	PTGS2/CXCL2/STAT1	3
DOID:11266	hemorrhagic fever with renal syndrome	0.025199405	FN1	1
DOID:4305	bone giant cell tumor	0.025199405	PTGS2	1
DOID:7188	autoimmune thyroiditis	0.025199405	PTGS2	1
DOID:7757	childhood leukemia	0.025199405	PTGS2	1
DOID:824	periodontitis	0.02615602	PTGS2/IL1A	2
DOID:9970	obesity	0.026779175	IGF2/IL1A/NFE2L2	3
DOID:12895	keratoconjunctivitis sicca	0.027272151	IL1A	1
DOID:13544	low tension glaucoma	0.027272151	IL1A	1
DOID:841	extrinsic allergic alveolitis	0.027272151	IL1A	1
DOID:9368	keratoconjunctivitis	0.027272151	IL1A	1
DOID:654	overnutrition	0.028821142	IGF2/IL1A/NFE2L2	3
DOID:2789	parasitic protozoa infectious disease	0.029056883	PTGS2/IRF1	2
DOID:10140	dry eye syndrome	0.029340749	IL1A	1
DOID:1019	osteomyelitis	0.029340749	IL1A	1
DOID:1400	lacrimal apparatus disease	0.029340749	IL1A	1
DOID:4896	bile duct adenocarcinoma	0.029481544	PTGS2/MCL1	2
DOID:4947	cholangiocarcinoma	0.029481544	PTGS2/MCL1	2
DOID:655	inherited metabolic disorder	0.030945735	FN1/IGF2/IL1A	3
DOID:3948	adrenocortical carcinoma	0.031405207	CCNB1	1
DOID:2841	asthma	0.032082225	PTGS2/IRF1	2
DOID:374	nutrition disease	0.032655273	IGF2/IL1A/NFE2L2	3
DOID:11729	Lyme disease	0.033465531	PTGS2	1
DOID:1679	cystitis	0.033465531	PCNA	1
DOID:1993	rectum cancer	0.033465531	PTGS2	1
DOID:9637	stomatitis	0.033465531	IL1A	1
DOID:3388	periodontal disease	0.034317263	PTGS2/IL1A	2
DOID:4195	hyperglycemia	0.034317263	PTGS2/IL1A	2
DOID:4606	bile duct cancer	0.034771534	PTGS2/MCL1	2
DOID:4897	bile duct carcinoma	0.034771534	PTGS2/MCL1	2
DOID:0080005	bone remodeling disease	0.035228201	IL1A/STAT1	2
DOID:13564	aspergillosis	0.03552173	IL1A	1
DOID:1508	candidiasis	0.03552173	STAT1	1
DOID:5395	functioning pituitary adenoma	0.03552173	PCNA	1
DOID:8923	skin melanoma	0.03552173	PCNA	1
DOID:9253	gastrointestinal stromal tumor	0.03552173	IGF2	1
DOID:9675	pulmonary emphysema	0.03552173	PCNA	1
DOID:37	skin disease	0.035701878	PCNA/ALOX5/IL1A	3
DOID:10325	silicosis	0.037573811	IL1A	1
DOID:3479	uveal cancer	0.037573811	PCNA	1
DOID:365	bladder disease	0.037573811	PCNA	1
DOID:6039	uveal melanoma	0.037573811	PCNA	1
DOID:660	adrenal cortex cancer	0.037573811	CCNB1	1
DOID:1398	parasitic infectious disease	0.039444227	PTGS2/IRF1	2
DOID:9206	Barrett's esophagus	0.039621783	CCNA2	1
DOID:1176	bronchial disease	0.04089114	PTGS2/IRF1	2
DOID:5517	stomach carcinoma	0.04089114	PTGS2/PCNA	2
DOID:13406	pulmonary sarcoidosis	0.041665653	NFKBIA	1
DOID:452	pleomorphic adenoma	0.041665653	CCNA2	1
DOID:332	amyotrophic lateral sclerosis	0.041867048	PTGS2/IGF2	2
DOID:1074	kidney failure	0.042358361	FN1/IL1A	2
DOID:299	adenocarcinoma	0.043347651	PTGS2/PCNA	2
DOID:235	colonic benign neoplasm	0.043705428	PTGS2	1
DOID:3087	gingivitis	0.043705428	IL1A	1
DOID:3702	cervical adenocarcinoma	0.043705428	PTGS2	1
DOID:3953	adrenal gland cancer	0.043705428	CCNB1	1
DOID:8283	peritonitis	0.043705428	CXCL2	1
DOID:4074	pancreas adenocarcinoma	0.044848091	PTGS2/IL1A	2
DOID:1091	tooth disease	0.045352598	PTGS2/IL1A	2
DOID:15	reproductive system disease	0.045714492	PTGS2/IGF2/IL1A	3
DOID:3369	peripheral primitive neuroectodermal tumor	0.045741116	PTGS2	1
DOID:640	encephalomyelitis	0.045741116	IRF1	1
DOID:649	prion disease	0.045741116	PTGS2	1
DOID:11612	polycystic ovary syndrome	0.047392154	IGF2/IL1A	2
DOID:16	integumentary system disease	0.048115506	PCNA/ALOX5/IL1A	3
DOID:3907	lung squamous cell carcinoma	0.049800264	PTGS2	1
DOID:6543	acne	0.049800264	IL1A	1
DOID:9098	sebaceous gland disease	0.049800264	IL1A	1
DOID:26	pancreas disease	0.049989272	PTGS2/STAT1	2
